# Supplementary material for: The Effects of Synthetic Estrogen Exposure on the Sexually Dimorphic Liver Transcriptome of the Sex-Role-Reversed Gulf Pipefish
Source: PLoS One. 2015 Oct 8;10(10):e0139401. doi: 10.1371/journal.pone.0139401 (PMC4598134; doi:10.1371/journal.pone.0139401)
Supplement: S1 Table — (XLSX) [file pone.0139401.s002.xlsx]

## Sheet: Sheet1
Seq. Name	Seq. Description	Seq. Length	#Hits	min. eValue	mean Similarity	Fold F-up	Fold F-down	F_mean	NP_mean	P_mean	F_stderr	NP_stderr	P_stderr	C4FL_GATCAG.genes.results	C6FL_GAGTGG.genes.results	C7FL_GCCAAT.genes.results	C8FL_AGTCAA.genes.results	C9FL_ATCACG.genes.results	C4NPL_GGCTAC.genes.results	C6NPL_ATTCCT.genes.results	C7NPL_CTTGTA.genes.results	C8NPL_ATGTCA.genes.results	C9NPL_ACTTGA.genes.results	C4PL_TAGCTT.genes.results	C6PL_ACTGAT.genes.results	C7PL_CAGATC.genes.results	C8PL_AGTTCC.genes.results	C9PL_TTAGGC.genes.results
c52176_g1_i1	vitellogenin c	4379	20	0	0.771	1587.68	0.000629851	197651	143.782	105.2	76403	63.2306	20.7374	867	212927	56586.9	413090	304785	77	51	126	391.91	73	75	38	139	135	139
c44657_g1_i1	---NA---	963	0			1578.87	0.000633364	315.774	0	0.4	135.071	0	0.244949	2	332.03	20	575.78	649.06	0	0	0	0	0	0	0	1	1	0
c58453_g1_i1	extracellular serine threonine protein kinase fam20c-like	996	20	2.5945e-98	0.714	1206.5	0.000828844	482.6	0.2	0.6	216.669	0.2	0.4	25	357	161	1252	618	1	0	0	0	0	0	1	0	2	0
c58295_g2_i1	vitellogenin b	5122	20	0	0.81	1031.25	0.000969698	583908	479.23	653.2	193682	195.67	342.799	17098.9	650822	443267	1.22007e+06	588281	311.01	168	444	1240	233.14	204	153	488	420	2001
c58453_g2_i1	brain-specific angiogenesis inhibitor 1-associated protein 2-like protein 2-like	2577	20	0	0.823	792.34	0.00126208	158.468	0.2	0.2	77.5431	0.2	0.2	7	109.58	56	448.76	171	0	1	0	0	0	0	0	0	0	1
c48786_g1_i1	---NA---	1325	0			691.558	0.00144601	10995.8	15.4	16.4	3900.8	3.77624	4.34281	204	11170.5	5008.53	21956.3	16639.5	14	9	17	29	8	19	6	8	30	19
c55624_g7_i1	cathepsin e-like	1315	20	0	0.821	635.264	0.00157415	5780.9	7	11.2	1795.78	1.97484	5.09313	131	3603.04	7035.78	10593.1	7541.62	6	3	10	13	3	13	3	8	2	30
c55831_g1_i1	choriogenin h	2390	20	8.83459e-101	0.787	528.183	0.00189328	7711.47	13.4	15.8	2867.03	3.94462	5.34228	1119.02	8613.45	1350.46	15613.5	11860.9	8	15	10	28	6	35	8	17	4	15
c58453_g3_i2	extracellular serine threonine protein kinase fam20c-like	301	20	3.9937e-34	0.8835	458	0.00218341	45.8	0.2	0	22.5264	0.2	0	2	31	22	132	42	0	0	1	0	0	0	0	0	0	0
c49995_g1_i1	extracellular serine threonine protein kinase fam20c-like	2081	20	0	0.798	455.866	0.00219363	592.626	1.6	1	325.262	0.6	0.547723	9	566.33	44	1805.34	538.46	1	1	1	4	1	0	0	1	3	1
c47764_g1_i1	zona pellucida sperm-binding protein 4-like	3025	20	6.11469e-146	0.722	238.905	0.00418576	23924	102.88	97.4	7974.38	23.8639	18.4353	570	27510.3	12152.6	45923.4	33463.7	86	37	147.41	167	76.99	127	25	105	116	114
c60796_g2_i1	estrogen receptor alpha	3126	20	0	0.843	47.0557	0.0212514	634.546	14.398	12.572	254.434	2.80328	2.26389	37	664.93	121.03	1385.97	963.8	21	10	15.99	19	6	7	7.86	17	18	13
c55348_g2_i1	---NA---	935	0			39.5067	0.0253122	11.852	0.2	0.4	2.04937	0.2	0.244949	13	5	10	14.26	17	0	0	1	0	0	1	1	0	0	0
c21862_g1_i1	3-hydroxy-3-methylglutaryl-coenzyme a reductase	3149	20	0	0.871	39.4241	0.0253652	10443.1	253.2	276.582	4458.09	219.72	118.728	543	8908.94	1263	21184.2	20316.3	18	14	75	1131	28	598	3	206	509.91	66
c38044_g1_i1	---NA---	574	0			34.26	0.0291886	51.39	0.8	2.2	16.3776	0.8	1.49666	15	57.95	15	100	69	0	0	4	0	0	8	0	2	0	1
c54408_g2_i1	methylsterol monooxygenase 1	1639	20	1.9094e-171	0.918	30.1125	0.0332088	4409.74	212.214	80.67	1763.72	192.444	25.3288	527	5637.17	524	9818.04	5542.48	7	13	56	981.07	4	109.44	5	81	154.91	53
c55200_g1_i1	sodium- and chloride-dependent creatine transporter 1-like	735	20	9.60237e-55	0.916	30	0.0333333	39	2.2	0.4	8.23408	1.06771	0.4	20	42	20	59	54	1	6	1	3	0	0	0	0	2	0
c43284_g1_i1	---NA---	845	0			29.0963	0.0343687	4011.5	79.804	195.936	1503.13	29.4801	24.4624	493	2898.82	1846.72	8786.32	6032.66	31	47.02	183	108	30	186	108.73	247.91	235	202.04
c55200_g3_i1	sodium- and chloride-dependent creatine transporter 1-like isoform x1	1556	20	0	0.912	23.2093	0.0430862	99.8	5.2	3.4	17.7522	2.22261	1.28841	56	93	82	163	105	3	14	3	2	4	6	7	1	2	1
c54845_g1_i1	lanosterol 14-alpha demethylase-like	1924	20	0	0.909	21.0309	0.0475491	2392.43	153.114	74.402	1047.95	133.754	36.3743	7	4140.13	231	5313.47	2270.57	23	8	22.57	688	24	34	1	102.01	204	31
c56249_g5_i1	monocarboxylate transporter 13-like	2965	20	0	0.782	19.759	0.0506097	99.388	7.06	3	45.0382	1.7702	0.547723	57.01	45.94	32	276.01	85.98	7	3	4	13	8.3	2	3	2	5	3
c55348_g1_i1	signal cub and egf-like domain-containing protein 3 isoform x1	3756	20	0	0.9525	17.0857	0.0585284	59.8	2.8	4.2	7.03847	0.583095	2.0347	57	43	62	52	85	2	2	5	3	2	9	3	0	9	0
c54130_g1_i1	farnesyl pyrophosphate synthase-like	1437	20	0	0.915	16.602	0.0602338	757.2	55.618	35.6	418.422	35.4527	20.4929	7	1855	25	1699	200	16	0	53	193.09	16	11	3	34	115	15
c50228_g8_i1	---NA---	2201	0			14.9942	0.0666922	138.202	9.834	8.6	73.5643	9.34203	6.07947	0	307.01	7	327	50	0	0	2	47.17	0	2	0	9	32	0
c46690_g2_i1	hydroxymethylglutaryl- cytoplasmic-like isoform x1	1647	20	0	0.941	12.5155	0.0799008	2858.6	283.2	173.608	1499.26	171.639	71.8158	37	6523.2	118.1	6477	1137.68	144	35	132	965	140	77	30	204	437.04	120
c52718_g4_i1	craniofacial development protein 2-like	3050	20	7.65504e-126	0.636	11.6959	0.0855	200	17.8	16.4	94.0776	14.3157	11.2987	3	473	27	369	128	6	3	2	75	3	2	2	12	61	5
c56802_g1_i2	sodium potassium-transporting atpase subunit beta-2-like isoform x2	3770	20	5.7632e-161	0.8825	11.0268	0.0906878	122.398	10	12.2	52.5924	3.61939	3.76032	14	88	323.99	90	96	16	5	20	9	0	26	5	14	7	9
c54410_g1_i2	delta -sterol reductase	3076	20	0	0.855	9.09187	0.109988	422.772	41	52	141.14	27.5808	13.1643	26	554	148.01	659	726.85	18	17	13	151	6	74	8	58	81	39
c59262_g3_i3	cytohesin-3-like	2172	20	0	0.8985	8.9205	0.112101	319.47	39.922	31.704	110.4	18.1177	13.7883	30	412.97	103.78	625.24	425.36	30.17	8	34.26	109.95	17.23	33	0	25.17	82.35	18
c60202_g1_i1	collagen alpha-1 chain-like	3110	20	7.13274e-75	0.8535	8.35484	0.119691	51.8	6.6	5.8	28.0096	3.17175	4.35201	1	1	64	40	153	19	2	3	6	3	23	4	1	1	0
c59265_g2_i4	gamma-aminobutyric acid receptor subunit alpha-5-like	2000	20	0	0.932	8	0.125	26.4	2.8	3.8	10.0479	0.663325	0.663325	3	29	19	63	18	3	1	2	3	5	3	2	4	6	4
c51887_g1_i1	lathosterol oxidase	2156	20	0	0.9015	7.76229	0.128828	2578	329.6	334.636	1072.21	89.8524	76.7961	241.33	2270.97	692.25	6188.92	3496.51	268	222.01	426	624.99	107	482	111	299	529.68	251.5
c57679_g1_i2	matrix metalloproteinase-19-like	4086	20	0	0.806	7.08024	0.141238	63	8.396	9.4	56.5013	1.71954	3.07571	6	6	289	6	8	14	4	8	9.98	6	10	9	7	20	1
c47298_g1_i3	troponin cardiac muscle isoforms-like	1310	20	2.36629e-103	0.946	6.84	0.146199	68.4	13.2	6.8	65.4008	4.71593	2.22261	330	2	3	4	3	28	4	20	4	10	3	4	4	8	15
c46779_g1_i1	3-beta-hydroxysteroid-delta -isomerase-like	1105	20	1.7293e-116	0.8425	6.08412	0.164362	440.052	81.026	63.63	184.337	27.1853	16.5274	66	354	60	992.25	728.01	84.13	24	94	174	29	112	13	59	83.12	51.03
c46004_g1_i2	endothelial lipase-like	2010	20	0	0.8505	5.99723	0.166744	450.482	102.798	47.432	162.479	39.9174	31.6965	88	929.94	87	619.63	527.84	53	26	166	228	40.99	27	2	20	173.16	15
c59279_g8_i2	multiple epidermal growth factor-like domains protein 11-like isoform x1	3068	20	0	0.909	5.85185	0.170886	47.4	9.4	6.8	17.0634	4.10609	2.67208	54	13	36	24	110	7	1	12	24	3	16	1	8	7	2
c38766_g1_i1	3-keto-steroid reductase-like	1302	20	0	0.8845	5.77343	0.173207	237.288	40.6	41.6	100.287	23.5427	23.674	8	548.44	63	376	191	21	7	25	134	16	7	7	28	134	32
c57521_g1_i5	coiled-coil domain-containing protein 36	1517	20	1.2203e-65	0.5395	5.55989	0.17986	42.8	7.996	7.4	14.8439	4.49066	3.55809	3	41	18	76	76	9	1	4	24.98	1	5	0	6	21	5
c41438_g2_i1	sterol-4-alpha-carboxylate 3- decarboxylating-like	3065	20	0	0.9155	5.27005	0.189752	322	74.2	48	143.204	32.832	15.9405	52	721.99	54	609.99	172.02	63	12	42	201	53	56	6	50	101	27
c54344_g1_i1	mevalonate kinase-like	2242	20	0	0.868	5.22693	0.191317	451.194	115.242	57.4	232.197	46.0575	19.2603	34	1207.02	76	778.95	160	70	39	93.16	296.05	78	78	13	40	122	34
c54853_g1_i1	protein btg3-like	2004	20	3.93382e-83	0.6765	5.13354	0.194797	190.398	33.8	40.378	43.4603	5.81881	12.5724	60.01	179.17	142	274.14	296.67	53.84	31	36	30.16	18	39.89	15	32	27	88
c50389_g3_i2	extracellular serine threonine protein kinase fam20c-like	663	20	2.52701e-84	0.7165	4.46154	0.224138	23.2	2.8	7.6	7.49933	0.969536	0.87178	11	22	9	51	23	4	0	4	5	1	7	5	10	9	7
c59870_g1_i1	cathepsin l-like	1419	20	0	0.88	4.4	0.227273	101.2	27.4	18.6	89.0401	9.93781	5.86174	22	6	457	20	1	10	5	50	20	52	8	10	22	40	13
c54302_g5_i2	sodium channel protein type 4 subunit alpha-like	2995	20	0	0.9305	4.38596	0.228	25	4.4	7	6.38749	1.77764	2.09762	8	34	34	38	11	3	1	10	7	1	6	0	13	8	8
c50389_g2_i1	extracellular serine threonine protein kinase fam20c-like	878	20	4.21524e-16	0.758	4.30321	0.232384	48.196	11.2	11.2	14.5438	4.37493	1.62481	29	34	20	101	56.98	26	7	16	5	2	16	10	6	12	12
c50389_g4_i1	extracellular serine threonine protein kinase fam20c-like	1808	20	0	0.9495	4.20815	0.237634	111.516	20.4	32.6	33.2179	3.26497	6.03821	62	93.21	41	229.37	132	22	18	26	27	9	52	16	37	25	33
c58530_g1_i1	acetyl- cytosolic-like	2700	20	0	0.918	4.1081	0.243421	693.998	181.068	156.8	266.885	39.3276	31.7984	57	690.99	252	1580	890	195	46	254	260.01	150.33	130	52	213	230	159
c57089_g4_i8	sodium channel protein type 4 subunit alpha-like	4363	20	0	0.8375	3.72053	0.268779	14.138	2.2	5.4	3.75753	0.8	3.31059	7	13	28	14.69	8	4	0	4	2	1	18	0	4	5	0
c58733_g1_i1	feline leukemia virus subgroup c receptor-related protein 2-like isoform x1	3493	20	9.34625e-165	0.9395	3.61412	0.276693	153	49.27	35.398	49.1833	8.78334	3.8015	24	178	66	300	197	55	25	46.97	78.38	41	27	29	43.99	32	45
c52530_g3_i2	transmembrane protein 97	2729	20	1.61695e-67	0.801	3.57808	0.27948	221	52.93	70.6	75.7865	8.04313	18.2554	50	287	36	416	316	55.8	38	46	82.85	42	135	32	60	83	43
c42103_g1_i1	retinol dehydrogenase 12-like	1731	20	1.04984e-176	0.915	3.55692	0.281142	228.856	81.776	46.906	82.461	37.2709	20.6412	8	380	55	398	303.28	22	8	97	216.88	65	15	10	56	123	30.53
c51558_g1_i1	saxitoxin and tetrodotoxin-binding protein 2-like	415	20	1.38211e-27	0.5575	3.45721	0.28925	372.328	146.192	69.2	115.031	65.6069	16.0823	114	346.01	136	686	579.63	150	89	62	396.98	32.98	107	11	81	64	83
c55678_g2_i1	squalene synthase-like	5047	20	0	0.9	3.38036	0.295826	942.996	327.138	230.788	376.457	97.275	69.2404	143	1625.31	197	2007.04	742.63	324	111	337.56	677.13	186	215.94	79	243	482	134
c60311_g1_i2	probable phospholipid-transporting atpase va	3451	20	0	0.926	3.29303	0.303671	54.964	18.782	14.6	18.5955	2.68559	2.502	14	49	29	122	60.82	23	20.93	24.98	14	11	13	6	19	20	15
c51811_g1_i1	aquaporin-12-like	1909	20	9.19679e-121	0.7835	3.1503	0.31743	811.184	240.05	274.938	169.43	49.1519	68.3354	426.05	559.94	683.99	1358.77	1027.17	389	107	308.86	190.38	205.01	394	144	168.67	482	186.02
c58645_g1_i2	sterol regulatory element-binding protein cleavage-activating protein isoform x3	4598	20	0	0.881	3.0892	0.323708	463.396	159	141.01	154.574	15.0698	31.9421	61	447	222	653	933.98	171	131	206	165	122	88	49	191	221.05	156
c52210_g2_i1	---NA---	1121	0			2.9745	0.336191	13.998	4.212	5.2	4.1456	1.24778	1.95959	14	2	14	12	27.99	5	3	7.06	6	0	12	1	3	3	7
c47735_g5_i4	PREDICTED: uncharacterized protein LOC103363606	1679	20	2.00297e-143	0.7245	2.84851	0.351061	44.206	20.038	11	12.7415	8.13225	4.57165	28	9	85	46.03	53	20	48.19	24	4	4	18	7	5	0	25
c59530_g2_i1	---NA---	2807	0			2.80645	0.356322	17.4	7.6	4.8	5.71489	3.62767	2.10713	5	18	4	29	31	5	5	3	22	3	4	1	3	13	3
c52540_g6_i1	---NA---	2115	0			2.75676	0.362745	10.2	4.2	3.2	1.56205	1.06771	0.583095	10	7	8	16	10	3	7	1	4	6	5	2	4	3	2
c51360_g1_i2	---NA---	549	0			2.71683	0.368076	83.336	30.846	30.502	64.6777	9.70294	7.33907	341.83	13.85	12	23	26	20.99	58	15.19	10	50.05	36	24	5	42.51	45
c52098_g7_i1	---NA---	1241	0			2.65517	0.376623	15.4	5.8	5.8	4.4	0.734847	0.583095	7	8	10	28	24	7	4	7	7	4	5	5	8	5	6
c56711_g1_i1	phosphoethanolamine phosphocholine phosphatase isoform x1	3084	20	1.78013e-152	0.882	2.57959	0.387659	77.14	27.404	32.404	36.5205	9.31307	18.2455	122.73	3	20	42	197.97	50	26	46	1	14.02	35	15	102.02	5	5
c55227_g3_i1	---NA---	4417	0			2.56	0.390625	12.8	5.8	4.2	2.74591	1.59374	1.2	20	5	10	11	18	9	2	9	2	7	6	2	3	2	8
c52608_g1_i1	---NA---	1407	0			2.53333	0.394737	15.2	6	6	3.67967	1.78885	1.97484	5	8	23	22	18	10	2	10	2	6	6	6	13	1	4
c59661_g2_i1	---NA---	452	0			2.48004	0.40322	20.81	5.6	11.182	6.13095	1.46969	4.67174	7.26	5	30	27	34.79	5	2	9	3	9	6	3	21	2	23.91
c35349_g2_i1	hypothetical protein OXYTRI_13058	561	3	9.71014e-07	0.5333	2.27907	0.438776	19.6	11	6.2	4.91528	5.57674	3.2	33	3	21	24	17	30	1	1	17	6	2	0	14	14	1
c52098_g1_i1	krueppel-like factor 8-like isoform x1	1330	20	1.4193e-170	0.8445	2.25899	0.442675	31.4	13	14.8	5.43691	2.58844	4.84149	14	32	40	45	26	14	5	14	21	11	5	9	25	28	7
c52006_g6_i2	olfactory receptor 52e8-like	1945	20	1.96563e-133	0.809	2.2439	0.445652	92	38.6	43.4	19.4242	9.09175	15.5518	108	25	75	116	136	68	50	23	19	33	105	35	30	24	23
c59014_g1_i2	long-chain-fatty-acid-- ligase acsbg2-like	5234	20	0	0.83	2.12097	0.471483	433.532	282.406	126.4	99.5479	96.6338	40.6663	795.67	215	349.99	331	476	637	105	336	171.99	162.04	131	32.21	71.1	271.74	125.95
c52990_g1_i1	probable flap endonuclease 1 homolog	1628	20	5.02427e-159	0.808	2.11515	0.47278	44.6	17.4	24.772	12.0233	5.74108	5.33816	32	12	34	72	73	39	17	13	5	13	27.86	11	39	14	32
c57011_g1_i1	dynein light chain axonemal	2194	20	4.08015e-64	0.9735	2.09131	0.478169	36.6	17.2	17.802	5.96322	3.86523	5.47112	18	44	28	51	42	14	10	13	32	17	11.01	8	23	37	10
c52454_g8_i1	---NA---	2564	0			2.07682	0.481505	20.6	8	11.838	4.05709	1.97484	1.61315	13	19	20	36	15	12	2	5	12	9	11	6	13	14	15.19
c53572_g4_i1	cytokine-inducible sh2-containing protein	1687	20	1.33308e-103	0.8235	2.06648	0.483915	101.894	66.212	32.404	21.5792	16.3871	12.5499	62	47	165	128.32	107.15	31	112	99.06	42	47	2.02	17	77	33	33
c52483_g1_i1	60s ribosomal export protein nmd3	1898	20	0	0.9475	2.04084	0.489995	429.4	192.818	227.99	45.3908	24.4989	38.1102	568	366	301.07	462.93	449	227.98	129	224.41	244.7	138	276	87	290.95	278	208
c52497_g3_i1	---NA---	3222	0			2.03474	0.491462	21.2	10.638	10.2	4.68402	2.65478	2.74591	11	22	21	38	14	7	7	10.18	21	8.01	14	1	11	17	8
c41965_g1_i1	---NA---	5577	0			2.03279	0.491935	12.4	4.2	8	1.98997	1.62481	2.21359	14	5	13	13	17	10	3	4	0	4	10	5	8	2	15
c55670_g1_i1	---NA---	1747	0			2.02516	0.493788	13.2	6.8	6.236	3.59722	0.734847	1.34525	9	8	6	18	25	8	8	7	4	7	7	2	5	7	10.18
c60266_g1_i3	eukaryotic translation initiation factor 4e-binding protein 3-like	1587	20	4.91927e-50	0.912	2.008	0.498009	236.522	129.65	105.93	50.4695	30.0402	25.2773	109.08	153.64	336.55	215.04	368.3	215.99	142	161.99	44	84.27	87	79.03	123.47	45.95	194.2
c58385_g2_i2	---NA---	2725	0			1.99853	0.500368	13.6	7.21	6.4	2.11187	1.75188	0.927362	8	11	19	18	12	5	9	13.05	3	6	4	5	9	6	8
c51840_g1_i1	nucleolar rna helicase 2-like	3111	20	0	0.831	1.94904	0.513073	6546.74	3115.08	3602.84	816.988	463.762	709.509	7688.9	4242.89	5410.76	8880.28	6510.89	4908.81	2472.53	3122.45	2536.48	2535.14	4946.53	1270.26	4673.26	2647.6	4476.54
c57182_g3_i2	receptor-type tyrosine-protein phosphatase n2-like	4214	20	0	0.707	1.94746	0.51349	38.4	22.2	17.236	9.25527	5.90254	6.52281	9	26	45	60	52	18	6	26	42	19	5	3	22	39.05	17.13
c48310_g1_i1	---NA---	889	0			1.9375	0.516129	12.4	7.2	5.6	1.4	1.82757	2.5807	9	14	11	17	11	1	8	6	12	9	0	2	6	5	15
c51192_g4_i1	serine threonine-protein phosphatase 2a 55 kda regulatory subunit b gamma isoform-like isoform x1	2339	20	2.65695e-54	0.9745	1.93553	0.516654	18.194	12.6	6.2	4.94132	3.00998	1.0198	6	9.99	33.98	18	23	8	6	11	23	15	5	4	10	6	6
c52245_g1_i1	histone -like	1680	11	1.9158e-23	0.72	1.91012	0.523528	147.27	79.6	74.6	85.0396	22.223	19.8182	99	28	484.35	69	56	68	16	146	109	59	48	20	66	114	125
c58512_g1_i1	1-phosphatidylinositol -bisphosphate phosphodiesterase delta-1-like isoform x1	3224	20	0	0.8395	1.86851	0.535186	42.602	17.2	28.4	22.3815	4.78957	12.2866	124	14.01	58	6	11	18	22	32	5	9	44	3	69	11	15
c52098_g9_i2	---NA---	1781	0			1.8632	0.536712	65.428	37.832	32.4	13.9084	7.05788	7.21526	28	43	80	107.14	69	52.98	12	47.11	41.03	36.04	32	21	60	28	21
c56052_g2_i1	---NA---	869	0			1.86301	0.536765	13.6	6.6	8	3.55809	1.02956	2.44949	4	13	8	23	20	7	3	6	9	8	3	2	9	11	15
c55111_g1_i1	haloacid dehalogenase-like hydrolase domain-containing protein 3	1654	20	3.30863e-127	0.822	1.83344	0.545424	35.202	17.4	21	7.02359	4.45646	3	26.01	27	63	28	32	16	3	31	18	19	28	12	24	25	16
c59471_g3_i1	---NA---	988	0			1.80265	0.554739	153.84	72.72	97.962	36.9224	15.1602	11.8937	101.95	75	138.36	166	287.89	86.32	38.99	125.01	53.28	60	92	57.88	118.03	96	125.9
c58236_g1_i2	---NA---	1622	0			1.79815	0.556127	21.398	12.6	11.2	5.29702	5.3066	2.35372	11	16.98	32	36	11.01	30	1	16	14	2	5	8	12	19	12
c57940_g3_i5	upstream stimulatory factor 2-like isoform x1	2803	20	2.65271e-175	0.8975	1.77486	0.563425	85.172	49.2	46.776	19.2057	8.62786	12.2987	62	41	107	66.84	149.02	81	39	47	30	49	86.88	11	36	50	50
c50258_g3_i3	transcription factor partial	2304	20	2.6369e-75	0.9545	1.77329	0.563925	40.61	24.402	21.4	4.82567	4.44338	5.57315	22	41	46.05	49	45	22	8.01	32	30	30	22	4	15	31	35
c55915_g6_i6	ceroid-lipofuscinosis neuronal protein 6 homolog	1672	20	1.58552e-165	0.8445	1.76991	0.565	15.4	6.6	10.802	2.90861	1.02956	2.39733	25	9	18	10	15	9	5	9	4	6	18.01	4	9	9	14
c48379_g6_i3	fatty aldehyde dehydrogenase-like	1689	20	3.93812e-147	0.8585	1.75938	0.568382	28.326	15.2	17	5.10032	3.54119	2.88097	24	18.63	18	39	42	8	13	17	28	10	10	10	21	23	21
c55161_g1_i1	PREDICTED: uncharacterized protein LOC103475547	3946	20	2.8595e-153	0.4885	1.7386	0.575177	22.6	16.6	9.398	5.03587	2.92575	1.93892	33	25	19	5	31	16	12	13	28	14	16	4	9.99	9	8
c54228_g1_i1	dna-binding protein rfx7-like	3693	20	0	0.7125	1.7377	0.575472	10.6	8.4	3.8	2.1587	2.44131	1.68523	13	7	18	8	7	14	9	13	5	1	4	0	10	2	3
c47043_g1_i3	chondroadherin	2875	20	2.76589e-122	0.8355	1.73532	0.576261	88.708	52.39	49.848	10.7175	8.07571	7.94726	93	48	105	90	107.54	45	40.95	69	74	33	74	26	57.07	42.17	50
c59353_g4_i1	cytoplasmic phosphatidylinositol transfer protein 1-like	1584	20	0	0.924	1.72886	0.578417	99.086	54	60.626	15.7613	12.5379	8.80254	67	69.43	93	152	114	101	32	51	33	53	70.12	32	72.01	49	80
c49686_g1_i1	motile sperm domain-containing protein 1	2056	20	1.17422e-89	0.903	1.72792	0.578731	105.41	62.6	59.408	27.9968	22.936	13.6204	85	34	190.99	71	146.06	90	57	135	10	21	88	48.04	80	12	69
c47040_g1_i1	lysosomal acid phosphatase precursor	1294	20	1.37017e-33	0.5035	1.72414	0.58	20	10.6	12.6	4.19524	4.77074	5.82752	30	9	25	25	11	16	0	2	26	9	11	0	26	26	0
c45046_g1_i1	aryl-hydrocarbon-interacting 1-like	1722	20	0	0.94	1.71742	0.58227	156.8	73.4	109.2	78.5057	35.6056	37.4518	107	181	32	448	16	79	207	15	13	53	226	8	54	142	116
c42399_g1_i1	elongation factor 1-gamma	1913	20	0	0.8675	1.71398	0.583436	6887.71	4144.52	3892.57	437.929	474.406	686.775	8311.89	5597.97	6554.89	6904.85	7068.97	4418.55	2382	4410.4	5256.61	4255.02	4030.41	1256.61	4407.86	4541.49	5226.47
c58109_g1_i2	receptor tyrosine-protein kinase erbb-3-like	4781	20	0	0.766	1.69234	0.590897	244.882	184.2	105.2	61.4004	34.8789	38.7394	92	200.41	204	464	264	163	119	172	319	148	57	42	127	248	52
c44381_g1_i1	gamma-aminobutyric acid receptor-associated 1	1009	20	1.34358e-52	0.972	1.68041	0.595093	368.512	227.09	211.508	49.887	39.8539	52.5876	233.01	266.98	411.78	450.23	480.56	228.86	278	302.92	75.76	249.91	296.02	123.41	218	68	352.11
c55169_g3_i1	methyltransferase-like protein mitochondrial-like	968	20	3.51641e-123	0.7625	1.6787	0.595698	37.796	23.206	21.824	7.01652	6.94978	6.52587	62	21	36	28	41.98	43.03	29	29	5	10	40	17	12	6	34.12
c52432_g1_i1	transcription elongation factor a protein 3	1324	20	0	0.76	1.67668	0.596416	233.312	126.6	151.702	70.6183	14.552	26.891	443	100	358.56	101	164	143	76	126	164	124	159	61	184.06	133.45	221
c50401_g1_i1	zinc finger protein 593	710	20	5.47641e-77	0.886	1.66683	0.599941	101	55.188	66	23.8076	6.5001	17.9583	78	39	76	144	168	69	54	69.94	47	36	94	21	43	52	120
c53920_g12_i12	oxidoreductase -like	1917	20	0	0.788	1.65304	0.604945	15.208	9.6	8.8	1.98274	1.69115	2.26716	14	12	13.04	23	14	16	7	10	7	8	14	3	10	4	13
c52792_g2_i1	mcm domain-containing protein 2-like	821	20	1.53966e-24	0.6165	1.65168	0.605443	136.31	86.978	78.078	20.8501	16.6811	18.8705	203.92	77	115.92	150	134.71	99.89	70	90	138	37	71	18	77	136	88.39
c54753_g11_i3	transcription factor ap-4-like isoform x1	2452	20	0	0.844	1.65168	0.605444	18	10	11.796	2.81069	0.83666	2.47984	16	14	29	17	14	9	9	12	12	8	15	6.98	8	20	9
c58000_g1_i5	pogo transposable element with krab domain-like	1495	20	3.03264e-39	0.652	1.65074	0.605791	45.59	26.636	28.6	9.27459	6.39531	7.27736	32	24	73.95	38	60	38.15	16.03	45	12	22	34	14	40	9	46
c57213_g3_i2	protein-l-isoaspartate o-methyltransferase domain-containing protein 1	1695	20	3.44287e-169	0.858	1.63465	0.611753	103.8	67	60	18.8213	14.5808	12.0706	120	36	126	93	144	95	100	66	20	54	92	53	54	22	79
c58521_g2_i2	oxidoreductase-like domain-containing protein 1-like isoform x1	1417	20	5.76429e-25	0.9125	1.63007	0.613469	30.96	19.196	18.79	7.9197	5.94125	5.08076	29.8	6	55	27	37	39.98	9	25	10	12	17	5	35	23.95	13
c55866_g1_i1	protein-lysine methyltransferase mettl21b-like	1432	20	2.12455e-107	0.7845	1.62962	0.61364	22.8	12.804	15.178	5.14198	3.68272	4.35634	23	10	31	13	37	24.02	6	19	6	9	29.89	3	14	12	17
c55245_g1_i1	brain-specific angiogenesis inhibitor 1-associated protein 2-like protein 2-like	2183	20	4.96271e-161	0.7095	1.62543	0.615222	187.412	139.4	91.2	25.0237	47.4538	24.4221	136	127	194	222	258.06	86	67	212	289	43	77	24	141	61	153
c56912_g1_i1	cysteine protease atg4d-like	1985	20	0	0.736	1.62264	0.616279	52.916	32.4	32.822	11.3579	11.0436	7.18315	29	31	87.56	47	70.02	67	27	45	2	21	50	19	44	13	38.11
c55359_g1_i2	zinc finger protein 91-like	3284	20	8.74236e-106	0.62	1.61338	0.619816	312.12	213.324	173.59	70.2101	16.1935	32.7609	103	206.77	332.9	468.98	448.95	260.17	186.99	209.05	238.42	171.99	205	59	143.36	231.58	229.01
c56431_g7_i2	extended synaptotagmin-2-a-like isoform x3	3256	20	0	0.7795	1.57687	0.63417	585.356	411.2	331.23	105.889	78.5426	103.581	331	444	582	958	611.78	377	157	534	614	374	127	114	375	682	358.15
c45663_g1_i2	zinc finger fyve domain-containing protein 21-like isoform x2	2326	20	5.88797e-89	0.8545	1.56659	0.638328	65.2	37.838	45.4	8.36301	6.31041	4.98598	48	52	73	59	94	42.19	19	58	35	35	44	29	60	49	45
c53976_g5_i1	c6orf203 homolog	2519	20	7.92665e-53	0.886	1.56425	0.639286	28	18	17.8	5.86515	3.63318	3.76032	14	21	29	49	27	22	16	28	6	18	19	5	21	16	28
c57261_g1_i3	star-related lipid transfer protein 5	2444	20	1.12091e-126	0.877	1.55753	0.64204	330.906	171.502	253.408	53.2861	28.3143	42.7826	222.46	252	287.86	373.97	518.24	189	77	243.09	145.42	203	277.04	106	245	267	372
c52076_g1_i1	adenylosuccinate synthetase isozyme 1 c-like	1632	20	0	0.937	1.5546	0.643252	303.018	193.834	196	36.9979	50.1478	25.022	306	204	397.09	238	370	350	115	242	200	62.17	232	101	203	202	242
c54166_g5_i1	---NA---	844	0			1.55331	0.643787	30.566	19	20.356	6.12449	2.50998	3.04085	15.83	16	39	37	45	19	12	27	16	21	18.98	12.78	30.02	16	24
c56127_g3_i3	rna-directed dna polymerase from mobile element jockey-like	2638	20	1.27152e-111	0.684	1.54762	0.646154	13	9.8	7	2.88097	1.71464	1.54919	24	9	8	11	13	15	6	6	11	11	10	2	10	5	8
c56430_g1_i6	activating transcription factor 7-interacting protein 2-like isoform x1	1296	20	3.49999e-54	0.602	1.53982	0.649428	16.784	10.2	11.6	4.44687	3.18434	2.65707	11	5	24.92	14	29	19	1	15	10	6	8	3	14	16	17
c60141_g1_i1	transport and golgi organization protein 6 homolog	4743	20	0	0.7255	1.53343	0.652133	92.432	59.556	61	18.0011	9.21733	10.3971	79.15	58	72.01	92	161	86.78	75	53	45	38	60	26	79	85	55
c54709_g1_i2	atp-binding cassette sub-family g member 2-like	2060	20	0	0.8375	1.53228	0.652622	32.8	19	23.812	6.29603	3.70135	5.34016	23	15	39	51	36	24	7	18	29	17	36	8	35.01	23	17.05
c56027_g5_i2	fibroblast growth factor 19-like	1856	20	7.44926e-76	0.698	1.52674	0.654991	333.072	255.092	181.226	51.1066	86.8836	28.4697	238.03	181.99	426.25	410.06	409.03	592	153	210.49	219	100.97	158.05	104	253.02	241.06	150
c57680_g3_i1	---NA---	742	0			1.51183	0.661448	64.962	46.106	39.832	8.93111	15.0899	8.52624	48.01	44	65.8	93	74	92	33.2	69.33	9	27	50	28	53.9	12	55.26
c52651_g4_i1	histone-lysine n-methyltransferase ezh1-like	999	20	1.39232e-101	0.9065	1.51056	0.662005	85.8	62	51.6	19.8429	9.47101	7.75629	142	25	95	105	62	56	45	75	92	42	57	27	64	69	41
c60732_g2_i1	major facilitator superfamily domain-containing protein 2a-b-like	4000	20	0	0.879	1.50481	0.664537	721.298	470	488.658	129.418	86.8061	45.2997	507	589.79	469.99	896.7	1143.01	778	405	506	406	255	619.99	366.31	519.9	527.87	409.22
c57533_g2_i4	coiled-coil domain-containing protein 39-like	1920	20	4.58802e-89	0.601	1.50295	0.665357	77.402	57.6	45.4	12.6135	8.42378	5.07543	59	47	72	119.01	90	78	36	76	54	44	48	28	56	41	54
c55985_g1_i1	---NA---	1701	0			1.50188	0.665833	43.206	25.768	31.768	10.3894	7.72562	6.89197	30.02	10	69.01	55	52	52.94	14.9	33	16	12	25	14.91	23	44.93	51
c49172_g1_i1	xylose isomerase-like	1940	20	0	0.87	1.49173	0.670361	180.798	109.8	132.6	31.6361	27.7694	41.1881	106	165	128	229	275.99	133	44	134	189	49	17	57	196	233	160
c48084_g1_i5	acyl- -binding domain-containing protein 5a-like isoform x1	2106	20	2.22258e-131	0.601	1.49112	0.670635	25.2	14.4	19.4	3.46987	3.10805	3.52987	13	25	29	25	34	13	6	16	25	12	16	11	21	17	32
c59798_g1_i4	cytosolic carboxypeptidase-like protein 5-like isoform x1	3422	20	0	0.783	1.46959	0.680464	60.4	45.2	37	7.91581	6.55286	5.00999	53	36	84	62	67	62	45	56	25	38	53	22	38	33	39
c38295_g1_i1	translationally-controlled tumor protein homolog	909	20	1.26491e-75	0.794	1.46788	0.681256	15891.6	10882.5	10770	1316.29	1502.58	1903.96	17466.9	11134.3	15924.5	18979.3	15953.1	11081.7	5988	10755.8	15475	11111.9	10929	3496.93	12925.2	12101.1	14398
c49435_g1_i1	---NA---	1254	0			1.46242	0.683797	15.8	12.608	9	3.55528	3.97563	1.92354	21	8	8	16	26	24.04	6	9	20	4	13	2	8	11	11
c60439_g2_i1	coxsackievirus and adenovirus receptor-like isoform x1	1497	20	2.78983e-29	0.538	1.4429	0.69305	137.208	99.306	90.878	80.6527	32.2225	26.92	438	167.04	10	66	5	208.23	39	134.3	41	74	112	57.76	119.99	5	159.64
c34870_g1_i1	nedd4-binding protein 3	2837	20	0	0.7105	1.43945	0.694712	83.2	53.6	62	20.7229	13.8694	11.887	51	37	135	62	131	51	9	92	45	71	74	54	35	102	45
c39487_g3_i2	protein kiaa2022 homolog	5048	20	0	0.8655	1.4359	0.696429	11.2	9.4	6.2	2.13073	3.57211	0.8	10	6	19	11	10	23	8	6	8	2	9	4	6	6	6
c59551_g2_i1	archaemetzincin-2 isoform x1	2466	20	3.41275e-176	0.8005	1.43292	0.697874	1056.63	741.956	732.836	156.106	124.403	129.121	933.76	700.97	1593.12	1195.42	859.89	827	539	1110.67	400.11	833	973.89	455	885.21	385	965.08
c57108_g1_i8	dna mismatch repair protein mlh1	3048	20	0	0.8755	1.42779	0.700381	65.6	46.276	45.614	8.77268	9.27384	11.9773	70	34	70	66	88	68	47	53.38	12	51	71	18	45.07	20	74
c52651_g5_i1	---NA---	1266	0			1.42391	0.70229	26.2	21.8	15	5.73934	6.44515	2.12132	33	13	30	42	13	13	11	24	46	15	19	7	15	18	16
c10044_g1_i1	40s ribosomal protein s7	691	20	7.86376e-128	0.972	1.42365	0.702421	4726.4	3544.45	3095.4	378.189	512.048	573.106	4874.01	3249	5272	5278	4959	3866.11	1761	3637.14	4941	3517	3055	1010	3285	3671	4456
c70011_g1_i1	probable ribosome biogenesis protein rlp24-like	775	20	1.03343e-79	0.9375	1.4235	0.702494	609.4	466.2	390	104.205	82.5108	84.0993	917	273	552	687	618	534	211	490	710	386	401	133	306	472	638
c48162_g1_i2	elongation factor 1-delta-like isoform x1	1427	20	2.21408e-159	0.726	1.41945	0.704499	2272.82	1704.42	1497.99	296.129	362.146	329.504	2960	1246.49	2704.1	2364.66	2088.87	1666	807	2602.09	2434	1013	1238.98	532	1507.97	2570.8	1640.18
c104682_g1_i1	60s ribosomal protein l12	669	20	6.15709e-109	0.9515	1.41815	0.705145	9587.39	6571.84	6949.16	1237.3	797.418	1215.45	11024.3	5127.73	11164.1	11912.5	8708.27	7110.22	3987	6137.99	8926.01	6698	6207.99	2572.2	7805	8972.97	9187.65
c55738_g2_i3	cysteine protease atg4c	1947	20	0	0.8235	1.41648	0.705976	51.006	35.618	36.4	9.22578	10.5343	7.13162	41	36	85	37	56.03	59.09	17	58	7	37	36	29	50	14	53
c59813_g1_i1	kda protein in nof-fb transposable element	1140	20	1.23372e-25	0.5235	1.41392	0.707253	101.996	65.474	78.8	18.1411	3.50311	13.8059	103.83	44	96.87	158.24	107.04	78.3	62	66.98	58.09	62	101.24	38	55.06	109.7	90
c41330_g1_i1	ribosomal protein l10	900	20	1.53501e-152	0.978	1.41327	0.707581	4677.03	3159.8	3458.94	544.618	479.311	677.619	6622.15	3432	4911.96	4440	3979.02	3255	1576.11	3313.01	4589.9	3065	3772.72	1047	3489	3742	5243.99
c58359_g1_i1	55 kda erythrocyte membrane protein	1715	20	4.43166e-119	0.9095	1.41136	0.708537	213.238	157.432	144.742	37.776	31.8872	24.9973	149.02	136.28	244.37	192.53	343.99	233.28	123	236.01	94	100.87	232	81.99	157.13	118.83	133.76
c53285_g1_i1	---NA---	1230	0			1.39517	0.716757	44.22	39.796	23.594	2.84417	9.4945	7.26979	44	39.09	43	40.01	55	25	38.99	34.99	76	24	20.01	1.99	45	18	32.97
c11968_g1_i1	60s ribosomal protein l22-like 1-like	487	20	1.49299e-52	0.915	1.39039	0.719224	473.142	353.942	326.648	58.2829	54.4884	59.0398	357	326.02	564	628.94	489.75	320	231	325.99	558.72	334	302	111	376	391	453.24
c41587_g1_i1	40s ribosomal protein s11	883	20	2.94429e-103	0.9735	1.38019	0.724538	2679.52	2029	1853.83	289.942	313.554	365.404	2522	1719	3001	3473.6	2682	2056	1026	2117	3001	1944.99	1571	601	2053.15	2312	2732
c9054_g1_i1	40s ribosomal protein s8	749	20	2.80069e-137	0.964	1.37872	0.725311	3317.17	2461.04	2350.92	235.788	355.592	412.838	3412.91	2733	3834.37	3799.58	2806.01	2090.01	1630	2331.94	3758.27	2495	2091.07	857	3163.83	2875.8	2766.92
c53586_g1_i1	eukaryotic translation initiation factor 3 subunit a-like	5050	20	0	0.979	1.3716	0.729078	2969.13	2275.23	2054.23	540.589	216.118	320.756	4918.05	1611.99	2966.62	2799	2550	2834.09	1573.01	2466	2465.05	2038	2350.9	799.89	2269	2618.34	2233
c59551_g1_i2	monocarboxylate transporter 7-like isoform x1	760	20	3.17512e-97	0.8055	1.37049	0.729669	625.262	461.31	451.158	77.9978	61.8286	100.871	521.29	481.02	806.84	824.21	492.95	546.5	459.03	623.23	258.26	419.53	593.77	237.88	529.2	191	703.94
c20258_g1_i1	60s ribosomal protein l35	1625	20	7.82531e-54	0.982	1.37048	0.729672	2285.06	1732.13	1602.57	214.659	308.895	299.639	2081.76	1685	2384.18	2999.37	2275	1614.99	946.99	1540	2846.07	1712.58	1359	601	1637.84	2201	2213.99
c32359_g1_i1	40s ribosomal protein s5	839	20	9.53029e-147	0.983	1.36525	0.732468	3600.79	2797.92	2477	288.219	405.864	420.423	3957	2619	4344.66	3613.29	3470	3274.47	1521	2823	3939.13	2432	2487	847	2977.02	3058	3016
c57489_g4_i1	---NA---	1640	0			1.36288	0.733742	15.008	11.6	10.424	1.79111	4.04475	2.01687	13	11	17.04	13	21	26	3	11	13	5	14	4	15	8	11.12
c35766_g1_i1	60s ribosomal protein l9	1327	20	7.75304e-110	0.9425	1.35036	0.740546	5127.93	4011.66	3583.27	467.691	590.886	637.897	5356.47	3381.99	5986.63	5857.19	5057.37	4523.1	2172.4	3844.1	5806.33	3712.38	3333	1279	4017.09	4238.03	5049.23
c50643_g1_i1	lymphatic vessel endothelial hyaluronic acid receptor 1-like	1781	20	2.3012e-56	0.6715	1.34228	0.744999	999.58	826.784	662.588	227.705	190.128	97.4393	1821.87	549	837.03	1129	661	1095	377	986	1297.92	378	767	338	586.03	919.91	702
c34837_g1_i1	ribosomal protein l26 isoform 1	691	20	8.52966e-84	0.9725	1.34131	0.745541	2512.4	1880.61	1865.58	189.029	280.996	339.071	2314	1903.01	2923	2879	2543	1949	1145	1707	2871	1731.06	1640	640	2181	2402	2464.92
c53303_g1_i1	t-complex protein 1 subunit delta	1957	20	0	0.954	1.33958	0.746503	2056.8	1701.4	1369.41	258.48	271.712	229.788	2938.98	1537	1866	1627	2315	2332	836	2052	1960	1327	1495	459	1636.99	1683.1	1572.95
c42881_g1_i1	60s ribosomal protein l18	738	20	3.86329e-111	0.939	1.33757	0.747625	2746.96	2121.8	1985.6	186.971	339.547	352.224	2959	2136	3105	3043	2491.82	2226	1132	2336	3180	1735	1902	674	2260	2387	2705
c41811_g1_i1	---NA---	1464	0			1.33732	0.747763	61.006	50.236	41	9.22594	14.6288	5.89915	51	32	67.03	68	87	95	4	60	44	48.18	44	23	58	46	34
c28448_g1_i1	60s ribosomal protein l23	1195	20	4.10123e-81	0.99	1.33721	0.747828	1364.6	1016.37	1024.6	85.8065	181.989	192.169	1482	1052	1414	1544	1331	825	681	952	1720.86	903	940	334	1184	1192	1473
c50770_g4_i4	lrr and pyd domains-containing protein 12-like	3389	20	0	0.5655	1.33381	0.74973	135.39	99.008	104.004	23.1276	15.4926	16.8814	210	82	109	109.95	166	124	54.04	92	142	83	116	49	84	144.02	127
c42677_g1_i1	40s ribosomal protein s28	376	20	1.41601e-31	0.984	1.33138	0.751101	1404.96	1054	1056.54	180.552	213.947	214.507	1202.06	931	1683	1943	1265.75	1132	646	840	1850	802	813.97	400	1230.72	1681	1157
c48157_g1_i1	PREDICTED: hypothetical protein LOC718790	661	4	1.97327e-05	0.715	1.32924	0.752308	3193	2641.33	2162.9	319.056	602.116	296.274	2983.96	2432	3515.91	4258	2775.12	2512.01	1635	2193	4977.01	1889.63	2398	996	2315.66	2475.51	2629.35
c59705_g1_i2	histone deacetylase 10-like	2055	20	0	0.7545	1.32903	0.752427	20.6	15.8	15.2	2.80357	6.43739	2.85307	19	11	28	23	22	38	4	17	2	18	23	10	20	8	15
c19640_g1_i1	cyclin g1	3782	20	9.5849e-172	0.8775	1.3289	0.752501	6312.74	4943.71	4556.97	784.674	487.072	879.789	9156.94	5080.78	4745.15	6643.07	5937.75	5219.48	3029.22	5539.2	5694.11	5236.54	4929.47	1457.99	5469.69	4187.11	6740.61
c35950_g1_i1	40s ribosomal protein s15a	2134	20	1.42224e-83	0.9735	1.32713	0.753503	1706.8	1362.56	1209.6	140.806	251.465	232.38	1438	1367	1985	2068	1676	1335.79	721	1256	2270	1230	1014	392	1414	1661	1567
c761_g1_i1	60s ribosomal protein l29	356	20	3.87838e-25	0.958	1.32697	0.753598	804.802	631.196	581.798	89.8168	140.713	96.3153	620	661	926.01	1096	721	506	385	530	1181.98	553	477	251	698	723.98	759.01
c57229_g1_i1	ell-associated factor 1	1633	20	1.96095e-105	0.846	1.32452	0.754992	80.536	63.002	58.606	11.9661	8.75917	13.7809	59.39	50	107.08	77.88	108.33	75	67	86.01	37	50	69	26	76.03	27	95
c60209_g3_i3	fas-binding factor 1 homolog isoform x1	3860	20	0	0.6995	1.32322	0.755732	32.8	23.4	26.176	8.70287	3.31059	5.63906	18	8	53	49	36	28	12	30	20	27	17	9	37.88	36	31
c54881_g1_i1	t-complex protein 1 subunit alpha-like	1915	20	0	0.975	1.31929	0.757985	1168.57	936.004	835.52	113.838	127.182	165.222	1520	857	1143	1299	1023.87	1085	629.99	1082.97	1246	636.06	928	261	869	1289.6	830
c39055_g1_i3	ap-4 complex subunit sigma-1	1157	20	1.18316e-73	0.84	1.31844	0.758473	86.392	58.648	72.404	14.9635	14.8565	18.7304	131	39	81	81	99.96	115.24	30	48	58	42	116	12	56.02	71	107
c35730_g1_i2	40s ribosomal protein s17	920	20	1.85085e-85	0.972	1.31836	0.758517	927.6	722.2	685	74.6275	139.61	133.065	841	705	1014	1144	934	703.01	370	611.99	1225	701	546	226	833	888	932
c58359_g2_i1	55 kda erythrocyte membrane protein	1054	20	1.34017e-159	0.8855	1.31617	0.75978	130.576	103.024	95.394	16.889	26.3581	11.1621	102	99	137.96	122	191.92	167	65	168	58	57.12	128	66.01	103	75	104.96
c79002_g1_i1	40s ribosomal protein s25-like	463	20	8.24505e-46	0.9735	1.31526	0.760306	1888.4	1508.73	1362.8	159.059	282.039	233.909	1804	1373	2211.01	2240	1814	1456.6	809	1409	2537.03	1332	1277	489	1579	1747	1722
c60650_g2_i3	rna-directed dna polymerase from mobile element jockey-like	3580	20	0	0.672	1.312	0.762195	16.4	12	13	2.18174	2.68328	3.27109	22	9	19	17	15	21	7	13	6	13	8	5	24	13	15
c59459_g2_i2	probable atp-dependent rna helicase ddx17-like	2769	20	0	0.959	1.30961	0.763588	106.568	79.908	82.84	16.4802	6.81372	16.3613	72.84	79	163	122	96	79	69	99.58	62	89.96	69.85	43	131	60	110.35
c59038_g1_i3	sodium nucleoside cotransporter 1-like	2225	20	0	0.849	1.30919	0.763833	446.214	300.182	381.484	60.1604	49.5909	60.9071	644.96	312.17	330.04	478.9	465	486.8	280.98	300.01	215	218.12	500.93	148	400.98	445.52	411.99
c45242_g1_i1	eukaryotic translation initiation factor 3 subunit e-b-like	1551	20	0	0.969	1.30878	0.764072	1410.8	1101.6	1054.31	127.714	181.049	209.743	1828	1063	1522	1356	1285	998	502	1234	1616	1158	1009	271	1177	1409.53	1405
c55527_g1_i5	cytosolic purine 5 -nucleotidase isoform x1	1610	20	4.04357e-124	0.9075	1.30588	0.765768	416.31	300.648	336.946	68.1502	43.0287	75.4956	439.04	242.41	454.72	307.92	637.46	428.66	176	242	320	336.58	389.97	143.01	352.02	219	580.73
c43533_g1_i1	40s ribosomal protein s3a	959	20	0	0.971	1.30091	0.768692	4115.9	3357.52	2970.19	314.243	475.231	508.784	4865.41	3443.68	4676.07	4268.52	3325.81	3861.9	1800.57	3611.07	4609.94	2904.14	2855.81	1039	3490.28	3715.61	3750.26
c27874_g1_i1	60s ribosomal protein l31	868	20	1.2692e-73	0.9595	1.29789	0.77048	2424.55	1940.99	1795.14	208.924	388.846	317.993	2512	1646	2682	2863.74	2419	1806	990	1787	3369.97	1752	1689.01	599	2230.02	2142	2315.66
c19370_g1_i1	60s ribosomal protein l35a	1379	20	1.19456e-68	0.962	1.29753	0.770695	2433	1937.6	1812.6	262.397	285.617	350.592	2103	2023	3193	2934	1912	1743	1184	1967	2946	1848	1489	592	2534	2273	2175
c54744_g1_i1	sorting nexin-5-like	4365	20	0	0.9465	1.29552	0.771892	436.394	340.386	333.312	53.6233	72.8932	67.833	466	292	337	504.97	582	421.94	90.99	343	532	314	317.59	134	310	559.97	345
c24912_g1_i1	60s ribosomal protein l7	1003	20	3.75388e-143	0.942	1.29291	0.773448	6781.97	5471.6	5019.4	602.252	681.424	915.716	7771.78	4484.07	7722.99	7109	6822.03	6176.02	2888	6098	6783	5413	4788.55	1756	5402.53	5839.7	7310.24
c44773_g1_i1	40s ribosomal protein s18	639	20	2.22657e-86	0.9935	1.29267	0.77359	3532.6	2911.65	2553.91	283.745	442.172	463.396	3672.98	2466	3859	4121	3544	2826.27	1677	3114	4396	2545	2296.94	895	2790	3464.95	3322.66
c56260_g1_i1	ribosome biogenesis protein nsa2 homolog	2966	20	6.4321e-178	0.941	1.28596	0.777628	1202.76	972.21	898.384	98.9554	138.465	152.362	1468.09	870.4	1234	1302.39	1138.9	1171.01	544	1210.04	1196	740	859.77	325	1155.15	1026	1126
c59034_g3_i2	ubiquitin carboxyl-terminal hydrolase 33-like	6342	20	0	0.884	1.28554	0.777884	247.2	194.386	190.2	41.1064	32.4938	31.2304	194	141	217	322	362	267.93	145	231	235	93	255	99	246	217	134
c57372_g1_i1	---NA---	1715	0			1.28546	0.777929	345.754	313.34	224.604	56.1541	67.1539	41.2925	227	194.93	470	428.85	407.99	343.74	136	517.98	200	368.98	273	142	244.98	121.01	342.03
c87105_g1_i1	60s ribosomal protein l36	924	20	1.04843e-58	0.962	1.28479	0.778336	950.6	790.772	689	97.0683	152.106	127.824	765	714	1167	1176	931	803	396	786	1324.8	644.06	551	249	867	924	854
c52651_g3_i1	histone-lysine n-methyltransferase ezh1-like	1321	20	0	0.941	1.28266	0.779628	94.404	76	71.2	15.7733	10.4307	10.7443	128	41	113	113.02	77	57	59	101	102	61	76	38	92	94	56
c49079_g4_i13	caprin-2-like isoform x3	3839	20	0	0.6035	1.28136	0.780423	37.8	24.8	34.2	8.07094	4.48776	6.21611	61	15	48	26	39	38	10	26	27	23	47	11	41	33	39
c58245_g1_i1	elongator complex protein 3	2380	20	0	0.9695	1.28017	0.781146	75.644	63.002	55.176	15.7789	15.6301	10.4234	54	35	123	67.22	99	79	35	112	25	64.01	68	28	50	42	87.88
c45983_g1_i1	60s ribosomal protein l8	996	20	1.81794e-174	0.9895	1.28008	0.7812	4574.8	3782.61	3365.06	407.903	563.349	564.162	5398	3133	5204.99	4864	4274	4479.03	1929	3795	5296	3414	3464	1161	4004	4184.29	4012
c52651_g2_i1	histone-lysine n-methyltransferase ezh1-like	861	20	1.57284e-84	0.9145	1.28	0.78125	25.6	20.6	19.4	6.56201	4.30813	4.29651	28	9	31	46	14	14	13	24	36	16	18	6	21	33	19
c44689_g1_i1	60s ribosomal protein l23a-like	4557	20	4.34533e-71	0.967	1.27962	0.781483	1744	1477.21	1248.6	179.625	239.603	237.776	1735	1114	2108	2079	1684	1297	872	1850	2196.04	1171.03	1057	414	1755	1563	1454
c51387_g2_i2	nucleolar gtp-binding protein 1	2638	20	0	0.9335	1.27677	0.783227	655.7	523.124	504	85.6317	92.2534	114.752	972.57	511	615.93	676	503	545.97	335	516	853.65	365	580	139	474	854	473
c56513_g1_i5	calcium-dependent secretion activator 2 isoform x4	4960	20	0	0.821	1.27367	0.785133	15	10.554	13	3.6606	2.65441	2.16795	8	8	28	15	16	11	7	19.77	11	4	14	6	11	19	15
c27933_g1_i1	60s acidic ribosomal protein p2	1440	20	2.68684e-26	0.82	1.27205	0.78613	476	385.6	362.796	45.805	72.2098	65.2909	360	379	590	550	501	408	213	323	646	338	328.98	133	377	488.99	486.01
c56478_g1_i1	---NA---	911	0			1.2701	0.787337	89.804	79	62.412	50.377	23.4457	27.018	11	9	265	142.02	22	12	147	114	59	63	24	42	164.06	14	68
c52928_g1_i1	tetratricopeptide repeat protein 30a-like	3589	20	0	0.907	1.26856	0.788298	162.252	135.8	120.006	23.7028	35.0163	24.3216	235	88	169	146	173.26	136	71	212	215	45	133.03	38	153	178	98
c20770_g2_i1	---NA---	964	0			1.26725	0.789113	49.6	38.48	39.8	8.01623	8.41133	9.56765	56	32	67	64	29	33	33.4	33	71	22	21	18	52	69	39
c43929_g1_i1	60s ribosomal protein l28	521	20	3.84851e-51	0.9505	1.26511	0.790443	1943.97	1637.39	1435.8	189.048	252.105	254.778	1845	1335	2429	2247.83	1863	1458.94	947	1660	2510	1611	1319	514	1665	1675	2006
c46399_g2_i1	60s acidic ribosomal protein p0	496	20	1.56898e-79	0.9675	1.26366	0.791354	2414.14	1966.1	1854.78	257.494	322.32	333.629	2814.75	1742	2190	3181.94	2142.02	2132	1039.95	1599.84	2989.72	2069	1840.43	621	2044	2152.59	2615.87
c21274_g1_i1	40s ribosomal protein s19-like	822	20	1.54554e-99	0.964	1.26199	0.792397	2491	2149.68	1798.05	238.074	434.919	342.218	2444	1785	3246.14	2667	2312.88	1873.39	1098	2142.25	3741.78	1893	1611	556	2216	2502	2105.23
c54385_g1_i1	cadherin-23 isoform x2	13951	20	0	0.918	1.25758	0.795178	758.696	638.662	567.934	140.557	98.4331	110.254	1269.62	420	778	644.86	681	691	312	770	878.77	541.54	720	158	621	789	551.67
c46399_g1_i1	60s acidic ribosomal protein p0	922	20	6.03188e-81	0.9615	1.25619	0.796059	806.6	654.2	630.002	75.1509	116.739	113.843	933	614	815	1006	665	558	407	614	1098	594	518	232	768	813	819.01
c59532_g1_i1	l-xylulose reductase	2911	20	1.22619e-141	0.8885	1.25335	0.797859	409.284	290.936	362.166	89.5972	31.1974	73.1004	692	165.28	508.73	311.45	368.96	353.31	219.09	339.28	332	211	492	108	293	489.83	428
c104649_g1_i1	60s ribosomal protein l34	427	20	2.40741e-73	0.9665	1.25105	0.799331	1321.6	1098.99	1013.8	84.2411	210.164	187.634	1180	1092	1530	1482	1324	1084	545	1045	1845.96	975	857	351	1207	1385	1269
c3882_g1_i1	40s ribosomal protein s3-like	829	20	4.21056e-171	0.977	1.25098	0.799376	6819.57	6208.8	4694	514.046	994.07	873.784	6364	5298	8208	7688.87	6539	8064	3560.02	6416	8634	4370	4276	1495	5354	6008	6337
c2264_g1_i1	60s ribosomal protein l32-like	503	20	2.79355e-79	0.968	1.24935	0.800418	691	564.402	541.776	41.5512	112.777	96.6407	690	544	717	801	703	492	300	577	978.01	475	488	195	593	715	717.88
c11578_g1_i1	alpha-galactosidase a-like	1944	20	0	0.8125	1.24795	0.801316	1521.6	1278.36	1160.2	88.922	259.084	203.544	1356	1335	1655.99	1795	1466	1233	727	1224	2244.81	963	1084	402	1336	1498	1481
c46147_g1_i1	40s ribosomal protein s16	883	20	6.28888e-97	0.9925	1.24725	0.801765	863.452	749.806	634.766	74.1295	109.011	119.443	976.57	580.5	851.95	938.75	969.49	833.59	397	832.39	1045.48	640.57	596.01	200	701	777.25	899.57
c39926_g1_i1	60s ribosomal protein l13a	897	20	8.72158e-128	0.9625	1.24683	0.802032	3554.19	3036.7	2664.45	295.786	437.847	496.403	4019	2440	4073	3705	3533.96	3430	1636.99	3047.49	4317	2752.01	2653	828	2816	3296	3729.26
c19567_g1_i1	40s ribosomal protein s23	1027	20	8.02764e-96	0.9715	1.24649	0.802254	2137.42	1811.97	1617.53	194.444	296.004	281.605	2320	1482	2618	2310	1957.09	1865	1003.7	1743	2837.2	1610.97	1524	568.15	1833.96	2085.55	2076
c59172_g1_i4	regulator of microtubule dynamics protein 2	3916	20	9.3904e-167	0.761	1.24625	0.802405	188.274	171.34	130.804	29.3611	41.8066	11.9123	151	106.8	216.54	187.03	280	296.92	44	205.78	180	130	126	100	162.02	154	112
c24902_g1_i1	ankyrin repeat domain-containing protein sowahd-like	2914	20	1.51704e-76	0.6875	1.24481	0.803337	1302.41	1061.59	1030.95	97.9695	213.117	189.436	1216.04	1043	1519	1543	1191	985.97	615	892.99	1874	940	832	384	1245	1431	1262.77
c53522_g4_i1	vacuolar protein sorting-associated protein 11 homolog	3142	20	0	0.923	1.23804	0.807726	90.6	68.16	78.2	14.9753	11.574	11.6379	61	62	141	84	105	105	45	80.03	42.77	68	97	51	77	55	111
c27958_g1_i1	60s ribosomal protein l37	780	20	1.22944e-52	0.9785	1.23786	0.807848	1383.8	1155.4	1080.4	126.85	194.922	195.492	1238	1092	1566	1785	1238	1101	767	968	1902	1039	883	400	1402	1405	1312
c54287_g1_i2	patatin-like phospholipase domain-containing protein 2-like	1560	20	1.55972e-139	0.6585	1.23659	0.808677	81.872	55.8	76.616	47.9495	30.9522	33.8883	46	7	271.36	36	49	23	52	176	6	22	15	56	176	2	134.08
c21232_g1_i1	40s ribosomal protein s4-like	906	20	0	0.9735	1.23519	0.809592	5820.05	4987.91	4435.82	530.889	632.926	731.876	6911.09	4322	6827	6230.16	4810	5999.86	2733	5696.01	6048.69	4462	4659.21	1565	5105.99	5517.77	5331.14
c167_g1_i1	60s ribosomal protein l37a	654	20	1.27341e-56	0.9865	1.23103	0.812329	1648.91	1422.46	1256.46	172.996	260.406	227.837	1448	1327	1819	2251.55	1399	1633	790	1187	2317	1185.29	1156	416	1439.01	1615	1656.28
c55527_g2_i1	cytosolic purine 5 -nucleotidase isoform x1	2405	20	4.12268e-160	0.951	1.23088	0.812424	903.284	630.656	837.044	125.712	90.6882	140.854	1030.92	499.58	1082.56	728.1	1175.26	794.06	305.13	570.6	699.73	783.76	1173.32	425.03	740.16	711.61	1135.1
c49155_g1_i1	guanine nucleotide-binding protein subunit beta-2-like 1	1299	20	0	0.9795	1.22836	0.814095	3806.1	3153.19	3043.87	330.106	281.399	505.666	4859	2981	4133	3783	3274.49	3516.98	2219	3049	3902.95	3078	3031.3	1090	3768.06	3655.98	3674
c47003_g2_i1	protein jagunal homolog 1-b-like	951	20	1.83011e-117	0.951	1.22447	0.81668	269.6	221.8	218.554	26.9511	34.3386	39.3013	345	215	321	251	216	230	117	299	288	175	217	72	269	299.77	235
c16176_g1_i1	ubiquitin-40s ribosomal protein s27a	582	20	1.22358e-84	0.976	1.21853	0.820661	4573.99	3931.4	3576	348.337	725.538	615.684	4676	3333	5241	5210	4409.96	3066	2030	4998.99	6119	3443	3862	1146	4088	4372	4411.99
c54789_g6_i2	protein quaking-b-like isoform x4	1244	20	0	0.9695	1.21805	0.820988	32.4	24.4	28.8	5.57315	4.86415	11.3991	28	16	31	50	37	35	12	23	36	16	24	11	24	73	12
c51556_g1_i1	eukaryotic translation initiation factor 4b-like isoform x2	2907	20	7.08818e-108	0.946	1.20993	0.826493	1811.74	1596.25	1398.52	362.332	261.109	241.231	3017.02	776.02	1960.58	1769.64	1535.42	1837.83	867.96	2275.48	1884	1116	1420.99	499	1573	1945.97	1553.64
c69955_g1_i1	adenosylhomocysteinase b-like	2122	20	0	0.95	1.20765	0.828051	14788.7	12129.5	12362	2778.36	2056.18	2040.5	23815.4	7998	18134	11890	12105.9	11541.9	7897.14	12612.5	19620.7	8975.39	10823.9	5143	13862.3	15666.1	16314.8
c20787_g1_i1	60s ribosomal protein l38	548	20	2.10296e-29	0.9825	1.20698	0.828513	788.4	681.6	624.8	85.0956	133.768	108.469	648	584	963	1012	735	593	405	583	1193	634	550	230	780	795	769
c42247_g2_i1	eukaryotic translation initiation factor 3 subunit f-like	551	20	4.45875e-64	0.9035	1.20362	0.830827	53.2	45	43.4	6.95989	11.4848	8.77268	62	27	61	65	51	27	14	59	79	46	43	12	48	66	48
c39510_g1_i1	u3 small nucleolar ribonucleoprotein protein imp4	1312	20	0	0.9635	1.20152	0.832282	113.548	94.012	94.996	13.273	16.9094	21.3833	143.74	64	120	116	124	119	45	115.06	129	62	121.98	23	77	148	105
c24629_g1_i1	40s ribosomal protein s24-like isoform x3	1925	20	1.644e-76	0.973	1.19751	0.835064	1790.19	1560.94	1428.91	162.016	257.119	250.838	1758	1195.99	1994	2142.98	1860	1621	856	1552.71	2439	1336	1351	503	1601	1746	1943.55
c53936_g2_i1	calcium calmodulin-dependent protein kinase type ii subunit gamma-like isoform x16	2981	20	0	0.9495	1.19726	0.835242	158.772	152.604	112.622	29.7783	34.3705	12.752	202	85.03	123.89	250.94	132	215.92	50	158.7	234.4	104	125	69.1	102.01	144	123
c53595_g2_i1	transcription factor e2f3-like isoform x2	1532	20	3.1883e-59	0.685	1.19621	0.835972	42.2	38.094	32.462	6.99571	8.42897	4.62653	37	29	68	32	45	48.02	9	59.44	40	34.01	41	23.7	27.61	46	24
c57417_g1_i1	lysosomal thioesterase ppt2-a-like	736	20	1.94031e-82	0.8805	1.19447	0.837194	42.566	43.986	27.286	6.06237	6.89304	8.07765	29	27	52	48.83	56	59	19	41.97	46.47	53.49	18.32	6	28.87	28.24	55
c57457_g1_i9	neurabin-2-like isoform x1	2455	20	1.06897e-109	0.807	1.18914	0.840946	41.816	34.6	35.73	9.91453	7.48732	7.68101	53	22	74.08	38	22	54	10	29	45	35	26	20	25	59.65	48
c48529_g1_i1	60s ribosomal protein l6-like	869	20	2.67478e-128	0.899	1.18837	0.841487	5280.57	4728.82	4158.26	521.487	581.71	830.425	6991.1	3767	5316	5475.76	4853.01	5751	2802.38	5010	5972.7	4108	3723.53	1361	5467.57	4067.01	6172.17
c42999_g2_i1	---NA---	783	0			1.18771	0.841955	116.802	109.62	87.064	20.4472	19.8557	21.2933	135.21	53.92	109.33	106.28	179.27	127.1	63.15	176.41	101.78	79.66	60.97	28.34	84	154.11	107.9
c44930_g1_i1	40s ribosomal protein s20	951	20	4.54571e-74	0.973	1.1875	0.842105	2014	1803	1589	183.155	347.03	296.33	1646	1511	2176	2319	2418	1957	912	1606	3017	1523	1475	576	1623	1892	2379
c44600_g1_i1	heat shock cognate 70	2204	20	0	0.9855	1.18723	0.842295	13906.1	12071.1	11355	929.801	2381.24	2242.19	13650.9	12040.8	11929.1	15105.7	16804.1	8530	4989.94	16090.8	17899.1	12845.8	10325.5	3416.62	16329.1	14721.9	11982
c39499_g1_i1	peptidyl-prolyl cis-trans isomerase fkbp3-like	1598	20	5.16638e-130	0.9145	1.18671	0.842668	2433.2	2099.54	2001.22	223.113	365.124	330.555	2608	1626	2834	2800	2298	2077.72	1107	2288	3320	1705	1910.02	770	2239	2634	2453.06
c58069_g1_i3	transmembrane protein 206	1775	20	0	0.827	1.18663	0.842721	23.258	20.6	18.6	3.57527	4.87442	5.66216	14	22	34	18	28.29	20	6	36	24	17	16	4	17	39	17
c49671_g1_i1	60s ribosomal protein l22-like isoform x1	657	20	1.58946e-44	0.94	1.18641	0.842878	313.8	280.8	248.19	31.5078	55.4639	44.4347	304	199	367	374	325	257	155	275	487	230	222	90	287.95	350	291
c53081_g1_i3	zinc finger cchc-type and rna-binding motif-containing protein 1	1164	20	1.88217e-88	0.86	1.18568	0.843396	21.002	17.626	17.8	3.47922	5.23076	3.36749	17	13	32	17	26.01	25	3	33.13	12	15	12	9	21	19	28
c9574_g1_i1	40s ribosomal protein s2-like	1179	20	6.37064e-170	0.979	1.18097	0.846764	6925.43	6398.6	5329.8	756.774	952.734	920.729	8786	4301.03	7914.8	7037	6588.32	7123	3031	8630	7387	5822	5279	1796.71	6189	6594	6790.31
c60881_g1_i1	60s ribosomal protein l10a-like	1216	20	1.11551e-125	0.9465	1.18032	0.84723	3214.73	2756.78	2690.46	338.6	424.994	502.794	3395.37	1919	3633.49	3848.95	3276.86	3482	1263	2770.9	3667.99	2600	2612.62	877	2947	3084	3931.69
c58905_g4_i1	60s ribosomal protein l27a	595	20	2.04925e-75	0.9645	1.1792	0.848031	2059.59	1899	1594.2	151.94	304.692	295.557	1930	1555	2458	2220.96	2134	1808	1043	2029	2926	1688.99	1377	546	1815	2174.99	2058
c104585_g1_i1	40s ribosomal protein s27	914	20	8.14849e-55	0.9635	1.17621	0.850188	1548.4	1436.8	1196.05	154.692	239.486	217.257	1386	1106	1833.99	1956.99	1459	1308	831	1334.01	2304	1407	1090	411	1333.27	1491	1655
c32994_g1_i1	40s ribosomal protein s21	985	20	3.58154e-47	0.9835	1.17585	0.850445	1072.05	982.64	840.8	106.197	221.098	153.901	1047.25	694	1071	1259	1289	928	582.09	763.24	1838.87	801	669	327	967	1058	1183
c53053_g2_i1	myelin protein zero-like protein 3-like	999	19	6.23921e-30	0.6774	1.16971	0.854913	105.53	88.038	92.4	8.27388	11.9579	20.4661	111	72.99	109.77	116	117.89	129.98	89	76.36	87.85	57	101	29	78	98	156
c40867_g2_i1	60s ribosomal protein l13	1659	20	3.07603e-121	0.98	1.16689	0.856978	2475.31	2306.37	1936.21	192.629	354.404	339.323	2796	1769.57	2807	2624	2380	2754.88	1119.01	2623	3114	1920.97	2013.03	626	2192	2289	2561
c34790_g1_i1	histone -b-like	2230	20	1.03035e-42	0.909	1.16364	0.859374	566.266	542.738	430.53	84.8124	114.542	70.8975	411.18	386.08	826.69	512.25	695.13	757.22	190	821.61	518.87	425.99	351.36	261.05	686.34	433.01	420.89
c45929_g1_i1	elongation factor 1-beta	857	20	2.26124e-124	0.9035	1.16275	0.860027	2738.24	2629.71	2080.2	179.962	302.112	388.192	3228.17	2130	2909	2772.01	2652	2745	1515	2781	3359.56	2748	1843	662	2752	2647	2497
c55966_g4_i5	suppressor of g2 allele of skp1 homolog	2960	20	1.36822e-160	0.847	1.1624	0.860287	123.21	105.128	106.864	17.019	12.9029	19.1028	100	89	132.01	109.94	185.1	133	64.93	132	105.24	90.47	111.01	43	128.96	94	157.35
c52748_g1_i4	serine threonine-protein phosphatase 4 regulatory subunit 2-a-like isoform x1	2172	20	3.92248e-120	0.697	1.16031	0.861836	88.996	75.2	78.2	8.16578	16.5179	12.9861	86	59	98.98	106	95	111	40	119	49	57	92	52	101	42	104
c34460_g1_i1	40s ribosomal protein s13	543	20	3.53003e-104	0.9895	1.15948	0.862459	1570.4	1391.21	1317.6	135.506	243.76	242.979	1522	1110	1914	1756	1550	1343	694.05	1301	2223	1395	1143	441	1605	1761	1638
c9031_g1_i1	60s ribosomal protein l18a	851	20	3.87966e-125	0.9755	1.15769	0.863791	678.4	621.6	550.392	79.7757	95.1744	102.469	697	395	885	741	674	608	340	756	890	514	497.96	172	671	732	679
c44964_g1_i1	eukaryotic translation initiation factor 3 subunit k	945	20	6.5505e-147	0.9395	1.15556	0.865384	303.218	256.2	268.6	40.089	40.8845	55.3594	379	168	391	291.09	287	255	122	353	327	224	295	62	283	396	307
c40976_g1_i2	60s ribosomal protein l17	1785	20	5.50634e-115	0.9895	1.15493	0.865851	2826.45	2590.14	2304.42	243.19	346.864	374.84	3322.65	2073	3324.24	2920.88	2491.47	3014.06	1413.06	2762.53	3447.41	2313.66	2225.64	875.9	2860.94	2807.43	2752.19
c78501_g1_i1	40s ribosomal protein s12	520	20	4.43554e-90	0.9735	1.15423	0.866375	2817.47	2611.95	2270.03	246.56	420.28	436.453	2838	2124	3557.36	3088	2480	2684	1455	2611.75	4049	2260	1858	784.72	2526.41	2986	3195
c57570_g3_i1	dna polymerase lambda-like	2065	20	0	0.8095	1.15235	0.867788	41.6	34	38.2	3.86782	4.30116	6.31981	49	27	46	45	41	35	28	42	44	21	52	17	31	45	46
c59597_g1_i1	---NA---	2791	0			1.15231	0.867824	28.462	24.8	24.6	4.75967	6.28013	1.86011	32	12	27	41.31	30	46	11	31	21	15	29	20	29	22	23
c39353_g2_i1	40s ribosomal protein s15	538	20	2.55553e-63	0.9735	1.1518	0.868207	1855.8	1721	1501.43	146.48	276.9	277.836	1931.99	1321	2205	1979	1842	1696	944	1810	2655	1500	1328	494	1801	1840.17	2044
c41170_g4_i2	gata zinc finger domain-containing protein 1	1627	20	5.03631e-139	0.874	1.15141	0.868499	106.6	91.198	93.966	16.738	13.4076	16.7701	80	54	136	128	135	116	52	118	66.99	103	91.83	39	137	83	119
c44622_g1_i1	eukaryotic translation initiation factor 3 subunit m	1519	20	0	0.9555	1.14817	0.870952	833.106	727.4	723.79	70.3997	117.088	144.651	1001.14	631	951.52	869.87	712	741	315	845.02	1027	708.98	641.38	206	1041.82	901.1	828.65
c42247_g1_i1	eukaryotic translation initiation factor 3 subunit f-like	568	20	1.13057e-110	0.969	1.14447	0.873763	361.4	318	313.556	31.4827	44.6128	61.6314	470	348	348	367	274	294	202	321	477	296	296.78	82	396	424	369
c58961_g4_i1	zinc finger protein ozf-like	2539	20	8.46655e-54	0.506	1.14407	0.874074	27	23.8	23.4	4.54973	5.94475	2.97658	27	16	43	28	21	45	10	27	18	19	31	13	22	26	25
c53881_g2_i1	zinc finger c4h2 domain-containing protein isoform x1	1360	20	8.50754e-129	0.968	1.14213	0.875556	45	40.6	38.2	5.31977	10.6424	6.72607	39	33	61	38	54	67	13	62	22	39	38	14	55	44	40
c33527_g1_i1	60s ribosomal protein l21	695	20	7.49429e-106	0.9555	1.13854	0.878314	1902.4	1750.61	1591.2	138.686	255.261	278.832	1964	1388	2232	1969.01	1959	1817.07	1062	1705	2632	1537	1522	538	1954	2073	1869
c58190_g1_i1	zinc finger protein 3 homolog	1465	20	4.38801e-33	0.5255	1.13542	0.880734	21.8	18.2	20.2	1.59374	2.78209	3.49857	28	19	21	20	21	26	9	18	21	17	28	8	20	26	19
c60122_g1_i1	tigger transposable element-derived protein 1-like	2631	20	0	0.692	1.13248	0.883019	53	52.6	41	7.12039	15.4195	8.87694	57	30	71	62	45	86	17	92	26	42	46	15	70	36	38
c53379_g1_i2	dnaj homolog subfamily c member 28	2807	20	5.26178e-127	0.7365	1.12844	0.886175	139.794	142.364	105.4	21.4932	22.0324	16.7797	119	85	138.02	215.95	141	171.82	93	213	109	125	140	54	143	104	86
c41770_g1_i1	nascent polypeptide-associated complex subunit alpha	1084	20	6.62758e-90	0.9585	1.1231	0.890391	1458.78	1327.38	1270.38	186.511	191.968	236.846	2018	890	1564	1262.88	1559	1667.91	633	1376	1692.08	1267.91	1204	440	1316.98	1874.93	1516
c25014_g1_i1	60s ribosomal protein l30	583	20	4.501e-70	0.9895	1.11934	0.893386	1318.02	1227.4	1127.6	150.412	234.083	204.427	1251	779	1565	1624	1371.1	1189	649	1204	2074	1021	965	400	1406	1521	1346
c31090_g1_i1	ubiquitin-60s ribosomal protein l40-like	1356	20	1.49054e-84	0.996	1.11915	0.893532	1397.6	1295.6	1202	102.699	230.714	227.688	1405	1158	1299	1774	1352	1235	679	1247	2114	1203	1070	368.01	1439	1598	1535
c87223_g1_i1	eukaryotic translation initiation factor 3 subunit h-like	1314	20	0	0.961	1.10498	0.904996	789.598	711.136	718.03	75.6907	104.796	115.03	995	575	887	826	664.99	733	361	788	1008.68	665	839	269	757.15	913	812
c59524_g2_i1	morc family cw-type zinc finger protein 3-like	3225	20	0	0.7565	1.1049	0.905062	50.412	49.402	41.85	11.227	10.3674	7.56456	68.2	22	83.86	36	42	75	14	60	57.02	40.99	32	19	43	54	61.25
c43004_g1_i1	elongation factor 1 alpha	1787	20	0	0.9665	1.10394	0.905846	34786.1	32213.9	30807.8	3332.47	2790.7	5623.3	41705.9	23802.9	35803.2	41204.1	31414.6	36881.6	22279	38023.6	32771	31114.6	27730.6	11280	45233.9	34716.4	35078.2
c16077_g1_i1	40s ribosomal protein s17	892	20	1.36639e-91	0.9675	1.09903	0.909889	1489.19	1378	1332	175.632	218.648	263.159	1395.96	927	1610	2016	1497	1379	776	1241	2136	1358	1100	398	1777	1714	1671
c30945_g1_i1	40s ribosomal protein s26	455	20	1.83937e-64	0.951	1.09869	0.910174	1091	1058.4	927.6	89.3342	189.446	169.228	1068	804	1298	1262	1023	966	623	1016	1765	922	771	336	1097	1249	1185
c48678_g1_i1	40s ribosomal protein s9	731	20	1.54634e-124	0.989	1.09673	0.911804	2568.46	2572.86	2111	357.138	339.698	383.205	2665.73	1517	2829.23	3666	2164.32	2912	1746.89	2383	3700.39	2122	1917	695	2509.01	2743	2690.99
c21267_g1_i1	rab proteins geranylgeranyltransferase component a 1-like	3128	20	0	0.725	1.08811	0.919023	3025	2867.7	2692.4	254.099	392.296	466.075	3250	2320	3645.02	3373	2537	3039	1664	2975.79	4091.7	2568	2456	1036	3495	3629	2846
c104587_g1_i1	60s ribosomal protein l15	1879	20	2.1906e-117	0.9725	1.08434	0.922216	3323	3238.41	2890.64	365.796	438.279	520.217	3931	1955	3858	3684	3187	3870	1727	3806	4022.07	2767	2813.14	920	3530.04	3348	3842
c54209_g2_i1	androgen receptor alpha	3758	20	0	0.7395	1.084	0.922506	172.916	189.99	129.042	28.9843	38.7557	17.5403	201.58	85	225	124	229	246	46	261.84	177.11	219	144	79	171.14	154.07	97
c39753_g1_i1	60s ribosomal protein l11	965	20	2.90918e-121	0.985	1.07386	0.931223	1830.93	1836.4	1573.6	180.95	259.468	287.172	2072.64	1137	2106	2028	1811	1934	978	2015	2574	1681	1445	506	1956	1892.02	2069
c56790_g1_i1	ras-like protein family member 11a-like	1374	20	2.32783e-150	0.911	1.07327	0.931733	314.488	276.166	309.872	42.6625	43.0237	56.2815	363.22	199.98	447.52	302.72	259	257	172	434.83	260	257	313	99.03	349.02	354.48	433.83
c56259_g2_i3	protein fam92a1-like	1571	20	4.0669e-145	0.8615	1.07265	0.932268	86.06	94.862	65.6	15.7802	12.2994	11.8178	133.3	43	109	72	73	111	54	118.33	111.98	79	90	21	66	78	73
c55044_g1_i2	collectin-10-like	3659	20	5.79685e-100	0.733	1.06487	0.939079	276.442	249.384	269.818	17.4727	63.2049	51.7406	334.03	239.04	241	281.06	287.08	297	94	464.95	220.05	170.92	300	71	304	375.09	299
c51181_g1_i2	rac gtpase-activating protein 1-like isoform x1	3401	20	0	0.672	1.06404	0.93981	238.994	224.256	224.962	41.5093	33.333	38.1708	322.94	123	333	248.03	168	283.94	147	311.43	225.99	152.92	282.01	77	254.18	230.95	280.67
c53269_g1_i1	importin-7-like isoform x1	4527	20	0	0.948	1.06376	0.940061	802.966	834.448	675.226	119.94	120.811	161.827	1178.88	490	702.98	958.91	684.06	1116.06	542	807	1104.18	603	689	200	589.16	1213.97	684
c55048_g5_i1	protein pbdc1-like	1046	20	5.65739e-79	0.9065	1.06204	0.941584	101	93.6	96.6	14.1315	11.1292	21.7476	115	45	111	112	122	113	52	103	110	90	100	34	94	170	85
c57945_g4_i1	---NA---	1582	0			1.06087	0.942623	24.4	24	22	4.43396	3.53553	4.219	30	7	31	26	28	33	16	32	20	19	19	7	27	26	31
c50500_g1_i9	protein spire homolog 1-like isoform x2	3639	20	0	0.7855	1.05013	0.952265	102.356	98.598	96.342	19.5753	19.3051	10.3697	75	39	132	141.78	124	145.03	32	126.96	98	91	96	61	126	98	100.71
c50971_g1_i1	x-box binding protein 1	2500	20	1.04027e-69	0.6925	1.04764	0.95453	2451.12	2590.23	2089.1	227.718	411.91	396.102	2355.97	1865.49	3102.45	2826.69	2104.99	2850.67	1184.19	3488.14	3219.9	2208.27	1953.26	603.65	2620.06	2769.56	2498.96
c60909_g1_i1	60s ribosomal protein l5	1069	20	0	0.949	1.04745	0.954701	4151.81	4147	3780.47	334.955	503.199	659.073	4765.01	3075	4738	4513.14	3667.88	4822.31	2361	4427.04	5267.64	3857.01	3644.99	1270	4542.07	4647.42	4797.86
c57990_g6_i1	40s ribosomal protein s6	1501	20	3.81906e-156	0.989	1.04477	0.957152	3974.5	4064	3544.4	351.074	483.754	619.699	4349.49	2612	4554	4335	4022	4608	2384	4392	5219	3717	3087	1319	4653	4491	4172
c52941_g9_i1	trinucleotide repeat-containing gene 6a	2926	20	0	0.887	1.0422	0.959506	95.57	87.2	96.2	10.4238	16.7553	19.6148	80	70	88	115.85	124	131	28	88	101	88	82	52	153	131	63
c12305_g1_i1	60s acidic ribosomal protein p1-like	898	20	5.25909e-35	0.874	1.04093	0.960683	4234.8	4676.2	3460.4	404.815	699.93	578.392	4093	2904	5217	4928	4032	5202	2584	4731	6846	4018	3000	1390	4113	4435	4364
c54312_g1_i1	ceramide synthase 2-like	2484	20	0	0.83	1.03961	0.961902	54.858	54.534	51.002	8.07619	9.46257	9.99045	67.24	24.01	60.04	68	55	78	21.67	67	53	53	60.01	19	52	44	80
c32276_g1_i1	60s ribosomal protein l19	695	20	1.18859e-84	0.973	1.03891	0.962548	2004.57	2026.4	1832.6	173.796	307.788	327.543	2340	1478	2384.84	2070.99	1749.04	2109	1178	2020	3072	1753	1692	652	2163	2585	2070.99
c51241_g2_i5	kynurenine 3-monooxygenase-like	3207	20	0	0.902	1.03834	0.96308	1826.29	1679.97	1837.75	239.776	218.006	258.536	2384.8	1062.99	2198.64	1516	1969	1753.1	914.25	2269.4	1676.28	1786.8	2150.01	819.61	2132.04	1918.28	2168.82
c47090_g1_i2	branched-chain-amino-acid cytosolic-like	3646	20	0	0.917	1.03783	0.963552	1963	2020.35	1762.55	175.39	400.472	311.293	2280.96	1312.91	2132.06	2202.08	1886.99	1989.72	995.67	2169.61	3401.79	1544.97	1861.6	536	2132.63	2138.79	2143.75
c56365_g2_i1	nuclear apoptosis-inducing factor 1-like	1948	20	2.36736e-55	0.717	1.03716	0.964175	56.636	56.2	53.014	7.76945	7.41215	12.2635	77.51	33.67	58	68	46	50	45	55	85	46	53	19	44	95.07	54
c59211_g2_i1	f-box only protein 32-like	2369	20	0	0.9175	1.03709	0.964234	138.398	148.734	118.162	23.7214	34.2627	20.376	162	46	150.01	153.03	180.95	218.49	83.12	166.04	221.01	55.01	103.06	59	171	156.75	101
c52602_g5_i1	polyadenylate-binding protein-interacting protein 1-like	2903	20	2.3204e-174	0.708	1.02956	0.971285	155.008	154.03	147.084	23.4076	18.5361	20.0965	134	92.3	231.63	177.11	140	188.15	96	191.99	167.01	127	169.01	82	167.01	122	195.4
c52407_g1_i1	glia-derived nexin-like	1947	20	0	0.816	1.02944	0.971397	110.2	116.496	97.6	20.2025	22.661	26.9733	106	65	186	99	95	130.48	38	157	160	97	129	25	79	183	72
c59497_g2_i1	sorting nexin-14 isoform x5	6305	20	0	0.9575	1.02754	0.973202	1699.34	1670.22	1637.38	205.713	346.148	257.314	1543.29	1240.92	1616.12	2473.36	1623.01	1820.2	541	1961	2637.83	1391.09	1829.99	716	2065.09	2111.88	1463.93
c55285_g3_i1	casein kinase 1 gamma 2a	6806	20	0	0.974	1.02734	0.973391	187.004	204.5	159.556	38.4462	26.1744	30.4277	91	112	290	251	191.02	195	119	211.5	283	214	120.08	65	186.8	241	184.9
c60138_g2_i1	translocon-associated protein subunit delta precursor	1154	20	2.86723e-97	0.933	1.02483	0.975769	1557.98	1581.83	1458.63	258.356	266.408	281.365	1502.03	1106	2541.88	1168	1472	1513	639	1842	2254	1661.17	1299	428	1822.9	1767.11	1976.12
c56962_g2_i1	homologous-pairing protein 2 homolog	3564	20	4.40861e-105	0.869	1.01782	0.982494	99.968	99.688	96.748	12.7933	16.2952	16.3076	79.83	64	127.01	100	129	119.77	45.96	144	94.71	94	82	39	119.71	124	119.03
c55458_g6_i1	---NA---	357	0			1.01199	0.988152	42.2	42	41.4	7.37157	5.27257	6.61513	34	25	55	64	33	53	22	47	45	43	41	19	59	39	49
c54260_g2_i6	t-cell activation mitochondrial isoform x1	2157	20	0	0.8125	1.00907	0.991008	65.388	63.2	66.4	10.3795	11.8465	11.0571	50	33	83.99	73	86.95	87	18	74	72	65	52	30	79	89	82
c49177_g1_i1	upf0160 protein mitochondrial-like	1642	20	0	0.862	1.00733	0.992722	110.202	123.2	95.6	20.1157	24.9868	24.1901	113.01	49	169	131	89	124	48	184	169	91	89	23	85	174	107
c48201_g1_i1	40s ribosomal protein sa	1090	20	0	0.94	1.00023	0.999767	3476.5	3662	3289.37	296.344	409.485	684.525	3795.63	2405	3869	4035.66	3277.19	3937	2072	3873	4432.99	3995	2655	985	3830	3992.86	4984
c60212_g1_i1	gigaxonin	3800	20	0	0.8875	1.00007	0.999925	53.404	49.6	57.2	7.97428	10.1272	9.25419	40	30	71	58	68.02	72	26	74	30	46	46	27	63	77	73
c55033_g5_i1	erythrocyte band 7 integral membrane	1138	20	4.46931e-157	0.921	0.998174	1.00183	226.254	218.278	235.058	19.9751	26.7103	45.3269	253	149.02	226.24	248.01	255	274	126	218.39	268	205	230.58	102.99	193	270	378.72
c60169_g7_i2	upstream stimulatory factor 1	1523	20	0	0.9125	0.997566	1.00244	106.144	115.806	97	13.2766	15.0845	15.8209	89	69	148	109	115.72	149	62	139	117.03	112	113	39	94	133	106
c53718_g3_i1	chromobox protein homolog 3	572	20	4.78962e-63	0.836	0.99596	1.00406	43.138	40.424	46.202	5.52712	7.78767	9.06305	33.03	29	44	59	50.66	53	12	40	56.12	41	41	18	53	74	45.01
c34391_g1_i1	40s ribosomal protein s10	616	20	4.75353e-88	0.959	0.995473	1.00455	1594.78	1722.8	1481.27	178.725	275.598	284.27	1696.72	1024	1945.17	1948.02	1360	1742.21	799.01	2060.74	2448	1564.04	1292.1	459	1731.21	2035	1889.04
c45396_g1_i1	60s ribosomal protein l4	1709	20	0	0.9565	0.992033	1.00803	5078.21	5267.99	4969.99	579.428	699.988	878.786	6223.19	2947.85	5309	5969	4942	5824	2728	5718	6946	5123.96	4517.25	1729.99	5870.54	6495.71	6236.44
c43294_g1_i1	60s ribosomal protein l3	1484	20	0	0.974	0.980873	1.0195	4148.83	4360.83	4098.63	517.513	405.999	766.116	3854.82	2519.99	5245.35	5294.48	3829.51	5292.16	2931.03	4727.91	4774.11	4078.96	3557.97	1360	5299.12	4723.04	5553
c43583_g1_i1	n-alpha-acetyltransferase 10-like isoform x1	1714	20	7.92869e-145	0.946	0.971415	1.02943	182.626	186	190	22.3145	33.0348	35.9555	216	97	215	204.13	181	239	70	252	209	160	199	55	200	267	229
c41130_g1_i1	60s ribosomal protein l7a	1096	20	6.55467e-157	0.9825	0.962481	1.03898	3294.96	3670	3176.8	391.623	434.019	570.706	4094.84	2099	4161.95	3319	2799.99	4137	2289	4223.97	4647.05	3053	2861	1117	4354.99	3957.99	3593
c57566_g2_i1	transcriptional adapter 2-alpha	2352	20	0	0.949	0.961638	1.03989	75.202	82.204	74.2	12.3099	10.9154	11.2756	88	33	107	68.01	80	85.02	46	113	91	76	86	31	73	89	92
c48890_g1_i1	tumor suppressor candidate 2-like	1254	20	1.65311e-63	0.8965	0.961408	1.04014	42.6	47.22	41.4	7.50067	6.63539	10.1469	41	17	41	62	52	60	25	56.1	56	39	45	13	31	75	43
c57455_g5_i2	acidic leucine-rich nuclear phosphoprotein 32 family member b-like isoform x2	1344	20	5.78811e-69	0.8645	0.955881	1.04616	129.8	138.182	133.4	14.5066	26.1866	26.3146	98	106	172	156	117	172.98	47.06	190	167.87	113	103	50	145	167	202
c11844_g1_i1	peptidyl-prolyl cis-trans isomerase nima-interacting 4-like	853	20	4.05751e-63	0.9525	0.953846	1.04839	49.6	52.2	51.8	3.64143	11.2756	12.4475	55	36	55	54	48	63	11	62	77	48	53	9	48	85	64
c57024_g1_i1	alpha- and gamma-adaptin-binding protein p34	2722	20	0	0.8445	0.951861	1.05057	71.104	79.8	69.6	12.4754	14.1824	12.6119	91	41	108.52	53	62	112	35	106	83	63	65	26	71	84	102
c35045_g1_i1	vacuolar atpase assembly integral membrane protein vma21-like	2063	20	2.74173e-37	0.8775	0.951613	1.05085	35.4	36.6	37.8	3.85487	5.46443	8.16946	38	23	47	34	35	45	20	51	37	30	27	17	31	58	56
c44740_g3_i1	gamma-taxilin-like isoform x1	2603	20	0	0.8895	0.949418	1.05328	88.2	95.2	90.598	11.3464	13.4253	18.8734	117	51	106	84	83	106	51	109	129	81	75	33	88	146.99	110
c52007_g1_i1	xaa-pro dipeptidase	2212	20	0	0.896	0.946454	1.05658	933.008	1064.58	907.008	127.928	251.027	211.983	703	598	1206	929	1229.04	1620	263	1521	1158	760.89	768.83	276	1218.21	1510	762
c44280_g1_i1	acyl- synthetase family member mitochondrial-like	2286	20	0	0.801	0.944297	1.05899	462.406	555.526	423.84	62.6642	84.3546	81.4027	459	244	609.03	557	443	570	325	824.63	616	442	222	271	575	637.11	414.09
c46513_g1_i1	obg-like atpase 1	1543	20	0	0.952	0.944274	1.05901	374.6	403.214	390.2	20.039	51.5696	74.9449	422	308	362	409	372	488	201	426	458	443.07	405	125	379	582	460
c52457_g3_i1	dna excision repair protein ercc-6-like	4372	20	0	0.7565	0.942446	1.06107	235.8	241.6	258.8	35.6923	52.1513	43.5516	344	139	267	250	179	340	108	354	278	128	251	144	286	405	208
c44031_g1_i1	snf-related serine threonine-protein kinase-like	5653	20	6.58209e-109	0.757	0.941667	1.06195	2842.28	3082.94	2953.76	248.434	559.665	600.743	3024.99	1905	3248	3236.99	2796.42	3207.99	1524.02	2944.98	5001.17	2736.55	2334	999.01	3226.63	4485.04	3724.1
c47495_g1_i1	translation initiation factor eif-2b subunit beta	1644	20	0	0.949	0.941393	1.06226	128.6	139.6	133.612	22.973	31.0895	32.2223	194	70	169	112	98	172	51	149	231	95	149	36.06	130	237	116
c52706_g2_i2	translin-associated protein x	1587	20	2.61023e-157	0.843	0.937264	1.06694	68.798	79	67.806	8.37041	15.5628	12.0619	63	44.99	92	61	83	104	38	120	83	50	54	29	74	84.03	98
c48152_g1_i4	rna polymerase ii subunit b1 ctd phosphatase rpap2	2886	20	4.88509e-172	0.594	0.937085	1.06714	40.2	47.398	38.4	6.01166	8.68846	7.73046	35	23	43	40	60	60	17.99	67	53	39	32	12	50	56	42
c47147_g1_i1	eukaryotic translation initiation factor 2 subunit 3-like	5529	20	0	0.8955	0.936713	1.06756	704.442	789.874	714.198	85.2731	100.682	126.789	970	445	706.21	762	639	758	465	1038	964	724.37	732.99	256	856	1016	710
c55588_g1_i3	pleckstrin homology domain-containing family b member 2-like	1713	20	3.78164e-83	0.836	0.936306	1.06803	58.8	65.2	60.4	10.4518	11.6508	7.86511	61	35	93	39	66	86	26	87	75	52	64	37	59	86	56
c42641_g1_i1	eukaryotic translation initiation factor 5a-1-like	1796	20	5.40844e-93	0.8975	0.934169	1.07047	2982.49	3315.71	3069.62	402.988	509.741	556.325	4190.57	1694.78	3288.27	2944.45	2794.37	3354.33	1473.96	4197.14	4324.97	3228.14	3163.17	1028.14	3022.34	4169.45	3965
c59878_g1_i1	alkaline phosphatase	2706	20	0	0.867	0.933307	1.07146	2992.3	3107.17	3305.07	316.024	704.932	531.753	2801.93	2097.99	3976.26	2735.94	3349.37	3995.05	1038.87	4238.1	4472.1	1791.74	4099.35	1292.94	3668.73	4221.35	3243
c59082_g1_i3	ubiquitin carboxyl-terminal hydrolase 45-like isoform x1	4570	20	0	0.8485	0.929128	1.07628	56.884	59.09	63.356	6.6433	9.97071	9.81767	52	33	66.42	64	69	84	24	69.22	55	63.23	53	30	74	84.78	75
c42370_g1_i1	pre-mrna-splicing factor syf2	775	20	5.19145e-142	0.954	0.925693	1.08027	88.774	100.8	91	14.7344	14.1188	16.766	85	46	137.87	81	94	117	52	125	124	86	97	38	83	143	94
c55305_g1_i1	dna fragmentation factor subunit beta-like	2472	20	9.52767e-96	0.8305	0.922009	1.08459	90.604	108.6	87.936	12.3266	21.3321	14.9326	76	53.01	114.01	90	120	149	42	151	124	77	76	37	103.71	97.98	124.99
c43994_g1_i1	brain protein 44	2118	20	1.01621e-70	0.926	0.921938	1.08467	1680.38	1941.72	1703.6	147.023	343.802	299.977	1917	1131	1858	1878	1617.91	2357.94	883	2183	2824.67	1460	1849	541	1842	2247	2039.02
c58070_g1_i1	inositol polyphosphate multikinase	2866	20	0	0.673	0.920919	1.08587	109	110.12	126.6	12.6925	16.925	27.7536	114	69	139	130	93	135	54	126	146	89.6	148	43	115	214	113
c22315_g1_i1	arginine--trna cytoplasmic	2390	20	0	0.926	0.912925	1.09538	260.4	312.56	257.914	39.0546	51.005	52.4947	316	132	355	279	220	311.97	144.83	409	426	271	246	81	273.19	409.42	279.96
c28091_g1_i1	adp atp translocase 2	1754	20	0	0.975	0.902202	1.1084	4648.32	5358.86	4945.53	394.273	822.094	838.589	5766.15	3387.87	4717.99	5047.58	4321.99	6112	2792.49	6430.8	7301.04	4157.95	5428.08	1734.26	5759.35	6618.45	5187.5
c96679_g1_i1	small nuclear ribonucleoprotein-associated protein b -like	900	20	1.87457e-66	0.984	0.901644	1.10908	290.6	345.8	298.8	42.8283	56.6766	82.321	311	131	340	382	289	475	178	366	452	258	296	77	242	587	292
c47763_g2_i1	eukaryotic translation initiation factor 3 subunit i	1263	20	0	0.9645	0.897741	1.11391	404.488	508.374	392.75	29.3905	89.6867	74.4464	495	328.02	361.98	441.35	396.09	464.02	225.99	679	724.03	448.83	392.99	171	367	639.75	393.01
c59037_g1_i2	run and fyve domain-containing protein 2-like isoform x1	3778	20	0	0.95	0.891249	1.12202	93	107.694	101.002	11.4848	21.0745	18.672	114	59	122	79	91	143	43	160.99	108.48	83	95	44.01	116	159	91
c59009_g1_i2	consortin	4411	20	4.89117e-129	0.5935	0.890975	1.12237	85.056	97.666	93.262	10.1016	22.9184	19.5167	69	67	122	77	90.28	109	22	123	157.47	76.86	79	34	109.93	153.38	90
c60169_g8_i1	---NA---	2403	0			0.875205	1.14259	83.4	98.784	91.8	13.3101	16.7465	13.8217	78	38	120	93	88	128	39	119	122.92	85	101	38	96	114	110
c34108_g1_i1	adenylate kinase mitochondrial isoform x1	1121	20	1.36056e-151	0.9305	0.869938	1.14951	434.8	528.014	471.598	56.5804	117.376	112.53	414	226	541	473	520	475	198	689	877	401.07	544	139	423	834.99	417
c41677_g1_i1	peptidyl-prolyl cis-trans isomerase e	1392	20	0	0.941	0.869328	1.15031	95.8	105.2	115.2	8.07713	14.9446	22.0145	120	74	106	84	95	136	54	119	127	90	137	37	109	170	123
c2343_g1_i1	nuclease-sensitive element-binding protein 1-like isoform x3	2216	20	3.05371e-68	0.8135	0.866191	1.15448	3181.96	3875.17	3471.83	413.488	740.985	604.014	3944.06	1645.81	3842.18	3103.73	3374	5578.3	1801.65	4604.7	4957.42	2433.8	3599.96	1300.96	3714.8	5038.4	3705.03
c52511_g1_i1	zinc finger protein 43-like	2777	20	0	0.5575	0.846868	1.18082	73	86.2	86.2	6.36396	15.6697	19.2806	71	53	92	79	70	137	40	93	87	74	82	22	93	143	91
c56566_g2_i1	trafficking protein particle complex subunit 1	2965	20	7.00296e-81	0.8665	0.846832	1.18087	73.4	91.32	82.032	7.96618	17.8336	13.6251	72	43	83	83	86	102.05	39.88	111.81	140	62.86	69.99	35	107.77	107	90.4
c53019_g3_i1	srsf protein kinase 1-like isoform x2	2862	20	0	0.8045	0.846054	1.18196	65.4	81.4	73.2	6.31348	14.0129	15.6122	61	47	86	64	69	110	30	96	96	75	88	30	83	118	47
c57588_g2_i3	histone	1285	20	8.00054e-89	0.994	0.841807	1.18792	451.744	589.43	483.842	57.2094	94.0249	90.4029	531	230.03	454.85	533.68	509.16	672.03	273	677.34	822.84	501.94	499.98	170.76	446.11	713.41	588.95
c56647_g2_i2	g1 s-specific cyclin-d2	6829	20	2.22555e-154	0.8605	0.82461	1.21269	159.388	209.406	177.172	20.418	41.6143	44.8587	195.1	85.85	184.99	187	144	275	82	268.02	284.01	138	170.12	55	145	332.74	183
c55789_g1_i2	pre-mrna-splicing factor atp-dependent rna helicase dhx32-like	4719	20	0	0.7275	0.802387	1.24628	188.8	241.396	229.2	29.265	41.6452	43.2786	217	91	268	169	199	309	95	268	325	209.98	277	84	221	347	217
c54657_g1_i2	death-inducer obliterator 1-like isoform x1	2756	20	0	0.622	0.788968	1.26748	207.71	282.738	243.798	21.9499	53.3474	44.8401	240	128	239.55	239	192	402	106.99	347	340.69	217.01	209	119	307	377.98	206.01
c59363_g1_i1	structural maintenance of chromosomes protein 1a	4253	20	0	0.98	0.758997	1.31753	293	401.916	370.156	34.2885	72.5851	78.2672	296	173	361	277	358	503.68	160	409	585.9	351	337	140	416	625	332.78
c57766_g1_i2	amyloid beta a4 isoform x1	3518	20	0	0.8685	0.459537	2.1761	730.786	1602.87	1577.66	89.365	268.248	374.932	898.11	405.99	866.12	803.79	679.92	1921.52	647.24	1914.86	2135.66	1395.09	1394.03	528.6	1965.34	2764.99	1235.34
c54164_g1_i1	nadh dehydrogenase	2034	20	0	0.951	0.451338	2.21563	323.4	795.272	637.8	52.2059	156.162	130.136	298	177	503	311	328	975	284	1052	1083	582.36	656	250	694	1055	534
c60304_g2_i1	rho guanine nucleotide exchange factor 12-like	4525	20	0	0.755	0.450511	2.2197	90.4	207.114	194.208	12.3717	35.9453	47.7401	72	57	112	124	87	257.57	90	270	262	156	157	62	214.04	356	182
c58228_g1_i3	upf0505 protein c16orf62 homolog isoform x1	8802	20	0	0.9285	0.44786	2.23284	310.54	719.134	667.64	37.7929	130.567	143.576	322	163	345.7	348	374	1039.99	322.02	875	841.88	516.78	651	307.99	685	1177.21	517
c55251_g1_i2	integrin beta-1-like	3377	20	0	0.9	0.443773	2.2534	121.21	277.102	269.168	16.3355	49.5799	58.8689	137	59	154	133	123.05	330	97	316	386.51	256	205.84	129	317	472	222
c43157_g2_i2	26s protease regulatory subunit 7	4584	20	0	0.9895	0.442428	2.26025	199.974	472.988	430.996	15.6941	86.2316	92.9733	193	149	237	229	191.87	588.97	191.53	496.6	694.63	393.21	397.03	133	448.01	717	459.94
c54237_g2_i6	caprin-1-like isoform x1	2736	20	0	0.779	0.437812	2.28409	82.2	184.2	191.304	7.5591	35.2027	45.9122	91	54	89	97	80	226.02	77	195	281.98	141	164.01	61	194.95	347.56	189
c55756_g3_i10	catenin delta-1-like isoform x2	3747	20	0	0.9085	0.434424	2.3019	323.17	804.696	683.112	36.6116	159.405	157.293	351.85	183	395	357	329	1063.01	272	815.03	1184.45	688.99	574.03	251.57	786.75	1210.21	593
c60611_g2_i2	dnaj homolog subfamily c member 13 isoform x3	3850	20	0	0.9565	0.431383	2.31813	58.552	142.992	128.47	10.8217	25.6826	28.7912	53	23	89.76	60	67	191	53	180	172	118.96	109.23	50	156	222	105.12
c50440_g1_i1	hsc70-interacting protein	1749	20	4.74877e-126	0.8245	0.421936	2.37003	212.996	497.826	511.786	27.3785	94.8881	92.3322	238.1	131	298	201.88	196	659.95	161.01	656.18	592.99	419	502	199	647	741	469.93
c39433_g1_i4	lon protease mitochondrial-like	3524	20	0	0.8675	0.420354	2.37895	184.802	487.524	391.744	26.9986	92.7745	94.9873	163	112	276	202	171.01	537	149	617.62	680	454	291	149	468.72	712	338
c52045_g1_i1	pre-mrna-processing-splicing factor 8	7579	20	0	0.9885	0.415791	2.40505	343.622	877.086	775.772	37.6775	157.162	206.773	348.05	229	395.94	446.12	299	1132	324	943.08	1207.42	778.93	589	257.02	902.05	1494	636.79
c51944_g12_i1	uv excision repair protein rad23 homolog a-like	3308	20	3.70649e-145	0.8235	0.412086	2.42668	115.34	305.942	253.844	18.4842	56.1774	52.5271	130	49	161.09	125.61	111	399.83	113.99	397.91	376	241.98	225	77	302	397.22	268
c57771_g1_i1	protocadherin gamma-c5-like isoform x2	4099	20	0	0.876	0.41046	2.43629	51.8	120.8	131.6	6.91665	21.7058	20.6654	54	29	70	60	46	144	55	170	150	85	139	60	152	185	122
c60813_g1_i1	protocadherin fat 1-like isoform x5	14150	20	0	0.8845	0.40201	2.4875	149.24	391.788	350.682	27.6434	75.8202	71.5354	210.2	61	194	169	112	601	178	410	496.94	273	325	137.41	391	582	318
c59199_g1_i1	e3 ubiquitin-protein ligase march6	3701	20	0	0.953	0.401641	2.48979	192.594	524.638	434.398	27.5218	95.5159	95.4217	240	86	217	223	196.97	659	195	647.19	699	423	384.99	141	494	734	418
c56726_g1_i2	keratinocyte-associated transmembrane protein 2-like	2311	20	2.46433e-47	0.911	0.398801	2.50751	270.98	736.628	622.344	37.8122	123.787	151.98	366.08	164	347.95	232.79	244.08	727.39	346	908.87	1072.04	628.84	464.31	212.01	663.03	1138.9	633.47
c49772_g1_i1	3-hydroxyacyl- dehydrogenase type-2	1301	20	1.7908e-169	0.946	0.397201	2.51762	79.4	200.6	199.198	10.7266	32.5002	42.4081	95	54	113	68	67	217	96	229	291	170	220	88.99	220	335	132
c42439_g1_i1	camp-regulated phosphoprotein 19	1911	20	8.66827e-59	0.924	0.391705	2.55294	82.6	233.736	188.01	10.633	47.7006	49.2381	93	44	94	105	77	244	70	300.69	348.99	205	152	65	169	366.05	188
c46344_g2_i1	zinc fingers and homeoboxes protein 1-like	4009	20	0	0.582	0.391414	2.55484	43.2	110.6	110.138	7.8702	22.4713	23.5818	40	16	63	53	44	126	39	150	158	80	83	43	130.69	184	110
c55933_g4_i3	glucose-6-phosphatase-like	2302	20	5.04992e-151	0.7455	0.390123	2.56329	377.018	1014.71	918.106	34.4263	145.458	199.145	430.8	245.91	412.77	370.61	425	1308.45	622.88	1309.32	1112.97	719.93	1007.22	297.32	896.85	1545.67	843.47
c53825_g1_i1	gpi transamidase component pig-t-like	3970	20	0	0.8375	0.388974	2.57086	51	137.6	124.628	5.21536	25.9896	26.5541	55	31	51	59	59	139	60	158	218	113	118	43	140	208.52	113.62
c55660_g1_i1	deoxyribose-phosphate aldolase	2094	20	0	0.9155	0.38725	2.58231	176.754	470.548	442.32	16.3197	100.905	91.1568	179	130	221.79	200.02	152.96	631.57	134.94	547	684.56	354.67	527.77	137.02	439.08	696.67	411.06
c16127_g1_i1	macrophage migration inhibitory factor	813	20	3.38511e-67	0.8955	0.386092	2.59006	71.2	181.224	187.6	8.61626	32.8615	37.612	80	42	94	74	66	221	51.12	213	224	197	190	69	220	299	160
c58954_g1_i1	adenylyl cyclase-associated protein 1	3693	20	0	0.86	0.383941	2.60457	199.518	522.098	517.218	33.4055	99.6928	113.279	268.87	106	282.72	163	177	529.77	178	752	679.72	471	444.52	180	657.6	853.99	449.98
c96117_g1_i1	proteasome subunit alpha type-3	948	20	9.0685e-170	0.989	0.38192	2.61835	133.4	379.37	319.206	17.4402	83.0312	86.0831	126	77	184	150	130	464.85	84	481	550	317	271.03	111	335	631	248
c78856_g1_i1	medium-chain specific acyl- mitochondrial-like	1970	20	0	0.9195	0.381378	2.62207	299.8	878.18	694.012	22.3056	152.975	113.153	275	261	280	386	297	1256	458.91	1056	1042.99	577	667	289	824.06	965	725
c25589_g1_i1	nadh dehydrogenase	1332	20	0	0.9285	0.380634	2.62719	91.2	259.4	219.8	16.9452	51.9804	42.5363	129	38	126	75	88	381	86	332	292	206	261	78	211	339	210
c53993_g1_i2	cytoplasmic dynein 1 light intermediate chain 2-like isoform x1	2344	20	0	0.9365	0.377816	2.64679	65.4	188.4	157.8	7.31163	33.8919	47.5336	60	55	63	94	55	247	76	206	261	152	136	55	138	338	122
c54773_g3_i1	nedd4-like e3 ubiquitin-protein ligase wwp1	3063	20	0	0.9025	0.369091	2.70936	81.2	233	207	16.5269	40.9854	46.8754	126	37	71	112	60	274	90	284	320	197	209	69	231	358	168
c54167_g3_i1	alpha-actinin-4 isoform x1	3197	20	0	0.927	0.367495	2.72113	340.6	1018.83	834.8	46.4571	184.261	191.705	301	225	492	394	291	1429.17	411	935.99	1377	941	496	299	1116	1329	934
c53288_g2_i1	mannose-1-phosphate guanyltransferase alpha-a-like isoform x2	696	20	3.72535e-136	0.9645	0.364439	2.74395	33.2	105.198	77	2.41661	20.9024	11.7346	36	25	39	35	31	152	30	106	134.99	103	85	35	76	107	82
c58177_g4_i1	complement factor i-like	3646	20	0	0.684	0.363354	2.75213	1280.6	3736.2	3312.59	200.439	645.599	656.831	1476	587.01	1786.01	1157	1397	4380.09	1732.62	5234.56	4575.8	2757.93	2898	1425	4322.66	5191.25	2726.04
c53954_g3_i1	ap-2 complex subunit alpha-2-like isoform x1	3767	20	0	0.9645	0.361134	2.76906	120.224	350.2	315.614	13.6437	65.0503	87.8392	109	75	146	150	121.12	450	113	420	459	309	212	122	317	640.07	287
c57841_g4_i1	serine threonine-protein kinase 25	1880	20	0	0.9595	0.360531	2.77368	38	116	94.8	3.88587	26.2183	24.6118	32	33	53	34	38	132	37	145	187	79	72	26	94	177	105
c49730_g1_i1	mitochondrial 2-oxoglutarate malate carrier protein	4889	20	0	0.9335	0.356478	2.80522	210.4	622.438	558	40.9666	130.905	138.534	328	109	284	167	164	875.88	255.31	725	886	370	629	135	498	1000	528
c56242_g1_i1	low quality protein: nodal modulator 1-like	5674	20	0	0.896	0.356178	2.80758	142.4	444.16	355.44	17.6963	96.2204	85.2173	147	97	200	153	115	534	107.91	440	697.16	441.73	344.98	102	347.73	639.49	343
c50716_g3_i1	cd81 antigen-like	2677	20	6.66802e-137	0.8305	0.355258	2.81485	254.096	775.73	654.756	46.5538	180.769	154.827	323	148.01	400.02	191.45	208	979.4	190.11	1130.34	1056.79	522.01	684.68	218	707.81	1165.1	498.19
c57831_g1_i5	inactive rhomboid protein 2	4245	20	0	0.8315	0.354831	2.81824	58	168.992	157.924	5.91608	31.4097	35.1778	57	39	71	70	53	228	55	194	217	150.96	138	63.6	117	265.02	206
c45624_g1_i2	uv excision repair protein rad23 homolog b-like	2404	20	2.53956e-65	0.708	0.349847	2.85839	33.6	103.638	88.446	4.65403	20.2308	27.9778	36	21	46	40	25	110	42	147.19	144	75	64	23.23	97	190	68
c58375_g2_i1	diphosphoinositol polyphosphate phosphohydrolase 1	3847	20	5.6229e-87	0.9245	0.346489	2.88609	66.518	215.388	168.566	11.5507	39.5254	47.6289	82	47	67.68	99.91	36	273	90	202.93	321.95	189.06	163.02	48	137.18	340.63	154
c60161_g1_i3	protein zyg-11 homolog	4155	20	0	0.9235	0.346307	2.88761	56	177.41	146.002	8.01249	39.6005	40.2944	59	27	53	69	72	246.05	55	225	249	112	142	47	172	282.01	87
c49063_g1_i1	atpase asna1	1872	20	0	0.9815	0.344413	2.90349	62.948	200.614	164.924	8.62269	44.0149	43.8042	53	45	64.74	95	57	236.07	45	231	310	181	114	56	143	314.62	197
c57149_g2_i1	14-3-3 protein epsilon	1300	20	3.51863e-142	0.9305	0.344303	2.90442	153.774	498.046	395.202	22.1518	89.9417	119.198	192	77	195	171.87	133	560	190.04	668.48	660.71	411	316	111.01	387	834	328
c78668_g1_i1	proteasome subunit beta type-5-like	1132	20	1.14846e-168	0.8855	0.34414	2.9058	96.6	307.4	254	13.7935	65.4382	65.1621	102	63	141	105	72	395	66	406	400	270	222	96	247	493	212
c48245_g1_i1	metalloreductase steap3-like	2009	20	0	0.83	0.338896	2.95076	26.4	85.2	70.6	3.995	16.0947	20.4465	36	13	25	25	33	121	29	101	103	72	52	21	68	145	67
c60500_g2_i1	nck-associated protein 1-like isoform x3	4273	20	0	0.9845	0.337722	2.96102	129	419.942	344	21.3471	87.8382	98.0699	129	66	185	164	101	485	142	447.95	678.14	346.62	254	135	381	704	246
c11041_g2_i1	translation initiation factor eif-2b subunit gamma-like	1065	20	1.25732e-143	0.9135	0.333919	2.99474	19	62.4	51.4	2.25832	14.3861	9.84175	21	12	21	25	16	73	15	79	98	47	55	23	51	84	44
c46950_g5_i4	rab-3a-interacting isoform x1	1549	20	0	0.883	0.332577	3.00682	58.196	205.042	144.928	10.3481	34.5442	38.8239	70	33	86.98	65	36	190.01	113	262.23	302.97	157	129	49	139	286.64	121
c39280_g1_i2	glypican-1-like isoform x1	1892	20	0	0.7895	0.331411	3.01741	63.2	206.8	174.6	12.8623	48.1045	41.1407	93	29	93	46	55	265	38	279	291	161	172	64	200	311	126
c53288_g1_i1	mannose-1-phosphate guanyltransferase alpha-a-like	2037	20	4.7132e-129	0.946	0.330496	3.02575	43.8	144.398	120.658	8.62206	28.4008	20.6464	58	16	57	31	57	182	37	162	197.99	143	158	48	121.29	163	113
c42703_g1_i1	calmodulin	1667	20	9.22228e-98	0.9705	0.327604	3.05246	370.48	1101.3	1160.46	50.4646	267.123	285.628	507.48	212	442	363.92	327	1056.54	275.99	1410.96	1877	885.99	1222.47	455	1031.19	2185.13	908.5
c41867_g1_i1	actin-related protein 2 3 complex subunit 2-like	1174	20	0	0.9765	0.327531	3.05315	50.8	159.4	150.8	6.9814	36.7445	44.183	60	27	68	53	46	177	31	221	235	133	108	44	152	311	139
c60604_g1_i1	probable e3 ubiquitin-protein ligase herc1-like isoform x3	4960	20	0	0.9025	0.321743	3.10807	21.2	67.982	63.8	2.4779	15.0808	18.3232	18	19	30	16	23	85	28	97.91	94	35	48	15	81	124	51
c28061_g4_i1	14 kda apolipoprotein	2493	20	5.18815e-63	0.7665	0.320549	3.11964	60525.9	181789	195849	13624.8	35862.6	32170.9	99361.5	22036	78506.9	40597.2	62127.9	225369	72479.5	264105	223302	123690	220413	89435.4	233517	274408	161473
c56940_g4_i1	poliovirus receptor-related protein 2-like isoform x2	3338	20	0	0.8425	0.316945	3.15512	13.164	41.558	41.51	2.5324	9.28243	7.977	13.73	4.71	18.46	10.92	18	65.25	11	52.49	46.61	32.44	55.48	12.55	41.27	56.96	41.29
c58653_g2_i1	coiled-coil domain-containing protein 80-like	2081	20	8.84274e-121	0.7965	0.313432	3.19048	20.8	70	62.724	3.35261	12.2025	14.8367	32	15	25	17	15	91	48	61	106	44	48	19	74	109.05	63.57
c53770_g8_i1	sperm-specific antigen 2-like	1853	20	8.21851e-13	0.604	0.313044	3.19443	119.228	415.532	346.2	28.191	96.5213	82.0283	121.98	57	224	99	94.16	590.99	164	601.97	520.7	200	324	126	466	586	229
c14339_g1_i2	sterol 26- mitochondrial-like	2140	20	0	0.7915	0.307319	3.25395	373.124	1430.95	997.3	36.7878	297.188	221.505	336	247.94	452.68	426	403	1663.18	752	1819.97	2200.92	718.69	957	351.21	892.3	1738	1047.99
c52401_g1_i1	ubiquitin-protein ligase e3a-like	3485	20	0	0.9335	0.304959	3.27913	41.2	146.6	123.6	5.08331	31.4922	44.4664	48	24	38	54	42	184	54	164	232	99	88	43	111	296	80
c52724_g1_i4	serine threonine-protein kinase osr1	3182	20	0	0.876	0.303665	3.2931	11.6	40.6	35.8	1.91311	9.60521	8.49353	18	9	14	8	9	52	7	49	62	33	26	18	39	67	29
c54281_g1_i4	sec14-like protein 1-like isoform x1	2796	20	0	0.9305	0.301276	3.31922	10.936	35.2	37.398	2.07271	6.76314	11.5612	9	8	8.03	19	10.65	48	14	35	51	28	29	8	36	79	34.99
c104614_g1_i1	proteasome subunit beta type-4-like	1019	20	4.88866e-164	0.9055	0.3	3.33333	64.8	236.6	195.4	12.2246	54.0126	55.105	57	21	91	77	78	267	41	355	305	215	174	64	200	396	143
c5423_g1_i1	peptidyl-prolyl cis-trans isomerase h	811	20	5.29518e-122	0.9725	0.298606	3.3489	17.2	62.802	52.4	1.11355	14.1828	16.5033	18	15	15	21	17	90	14	87	74.01	49	47	10	39	111	55
c58107_g3_i1	---NA---	1649	0			0.296609	3.37144	67.586	216.186	239.538	20.5644	85.0755	152.648	36.06	32	126	109	34.87	137.7	111.87	555.36	123	153	22	63	190.86	839.83	82
c47204_g1_i1	2-oxoglutarate mitochondrial isoform x1	3137	20	0	0.933	0.291767	3.42739	157	580.254	495.946	24.7487	115.565	158.554	175	89	222	188	111	778.1	240	588.94	874.24	419.99	474	148	474	1081.73	302
c55113_g1_i1	tetratricopeptide repeat protein 13 isoform x1	2760	20	0	0.938	0.280519	3.56483	51.6	197.008	170.882	9.98299	42.5571	54.5521	42	18	71	71	56	247.02	39	270	252.02	177	127	50	177	373.41	127
c52611_g2_i2	secretory carrier-associated membrane protein 1-like isoform x1	1310	20	3.26315e-168	0.849	0.279921	3.57243	15.2	54.602	54	1.74356	6.21067	15.01	17	11	13	21	14	67.01	39	51	71	45	45	16	46	108	55
c37109_g1_i1	mitochondrial rho gtpase 2-like	2663	20	0	0.897	0.277757	3.60027	47.8	189.6	154.586	7.89557	38.8621	50.0351	61	24	63	57	34	189	56	258	275	170	95	56	160	343	118.93
c59112_g1_i4	retinoblastoma-associated protein	3612	20	0	0.798	0.27593	3.62411	14.6	62	43.824	3.50143	14.543	12.1428	11	9	24	22	7	89	14	74	89	44	27	15	41	86.12	50
c53136_g1_i1	26s proteasome non-atpase regulatory subunit 2-like	3277	20	0	0.971	0.27547	3.63016	118.4	494.4	365.222	18.381	102.287	118.898	127	89	112	184	80	567	138	540	766	461	233	107	371	807.11	308
c59608_g1_i1	mitogen-activated protein kinase kinase kinase 10-like	3344	20	0	0.8145	0.273189	3.66047	17.816	73.23	57.2	2.50477	15.0787	18.8345	18	10	24	22.08	15	65.96	35	105.38	110.81	49	33	16	75	122	40
c57105_g2_i1	isoleucine--trna cytoplasmic-like	4939	20	0	0.921	0.271219	3.68706	71.412	282.8	243.8	20.0253	64.3649	75.1537	59	30.06	145	45	78	362	55	381	391	225	136	87	300	509.06	186.94
c53770_g4_i6	sperm-specific antigen 2-like	2838	20	8.01488e-33	0.5725	0.270613	3.69531	38.4	161.6	122.2	8.06598	37.0238	30.3552	33	26	70	35	28	239	63	216	209	81	144	33	140	212	82
c57674_g4_i1	metabotropic glutamate receptor 4-like isoform x1	4073	20	0	0.945	0.269697	3.70787	17.8	69.6	62.4	4.61952	12.6712	12.209	19	4	33	17	16	94	30	96	76	52	52	29	80	99	52
c59857_g2_i4	inositol hexakisphosphate and diphosphoinositol-pentakisphosphate kinase 2-like isoform x1	3544	20	0	0.9225	0.269129	3.71569	10.2	40.6	35.2	1.772	8.13388	8.70287	9	5	10	16	11	50	12	58	34	49	34	21	33	68	20
c57133_g1_i1	hedgehog-interacting protein	2602	20	0	0.899	0.265922	3.7605	38	145.8	139.998	8.67756	37.5012	30.9379	39	36	68	33	14	132	42	255	201	99	120	44	226	183.99	126
c50755_g1_i1	angiotensinogen	2099	20	0	0.7725	0.263101	3.80083	1706.62	6901.25	6071.86	227.458	1605.39	1096.03	2168.2	1160.12	2322	1398.78	1483.98	6415.13	1972.91	11454.9	9051.31	5612.01	6691	2111.01	8114.5	7933.39	5509.38
c49379_g3_i1	antizyme inhibitor 1-like	2345	20	0	0.7855	0.260288	3.8419	104.026	452.916	346.398	16.239	110.435	118.932	89.13	66	157	124	84	400.92	152	636.64	764	311.02	263	79	341	789.99	259
c53770_g10_i1	---NA---	1144	0			0.259865	3.84815	27	117	90.8	6.26099	28.882	20.3062	26	12	50	22	25	173	53.08	137	178	43.92	77	36	102	160	79
c55957_g1_i2	probetacellulin-like	1790	20	1.28478e-48	0.6505	0.259777	3.84946	13.95	59.6	47.8	1.2659	11.1023	15.8569	17.75	13	11	12	16	51	32	52	99	64	28	13	50	106	42
c58718_g5_i1	activin receptor type-1-like	2225	20	0	0.8295	0.253687	3.94186	8.6	31	36.8	1.43527	6.34823	8.77154	12	5	12	7	7	43	15	41	40	16	52	16	47	54	15
c42086_g1_i1	cytochrome c	2450	20	6.4747e-59	0.936	0.246239	4.0611	108.6	515.956	366.114	15.632	133.941	113.1	136	80	147	114	66	693.9	87	592.83	850.07	355.98	318	58.71	303	759.02	391.84
c54226_g1_i1	solute carrier family facilitated glucose transporter member 8-like	1896	20	0	0.8445	0.240144	4.16416	22.91	115.002	75.8	3.97783	27.3377	18.6129	26	13	35.55	24	16	148	27	163.01	162	75	71	14	108	120	66
c59932_g2_i1	bifunctional 3 -phosphoadenosine 5 -phosphosulfate synthase 1	3456	20	0	0.9575	0.234538	4.2637	110.54	580.218	362.4	27.3635	158.379	86.7506	91	43	210.25	106.45	102	627.58	81	992.72	799	400.79	224.04	161	449.21	649	328.75
c60294_g1_i2	multidrug resistance-associated protein 7-like	4962	20	0	0.768	0.232977	4.29227	15.4	77.802	54.4	4.54533	17.1874	12.6436	8	3	29	19	18	89	14	117.02	90.99	78	30	23	73	90	56
c53268_g1_i1	#NAME?	5945	20	0	0.878	0.223159	4.48111	298.572	1402.94	1272.93	45.3201	357.484	249.205	419	156	262	288.01	367.85	2157.95	428	1784.83	1983.93	660	1328	573.07	1587	1984.13	892.43
c56710_g6_i5	autophagy-related protein 16-2-like	2392	20	1.55664e-142	0.6925	0.221166	4.52148	5.4	25.218	23.614	1.28841	4.17595	6.24964	3	4	9	3	8	25.09	11	37	28	25	18	9.07	33	43	15
c57298_g7_i1	mitochondrial import receptor subunit tom22 homolog	1583	20	4.08907e-38	0.9145	0.215542	4.63946	38.032	207.318	145.578	5.94336	79.1807	68.097	47	18.61	30.55	51	43	231	38	162.02	497.57	108	90.99	21	105.03	411.1	99.77
c58976_g1_i1	chromatin assembly factor 1 subunit a-like	3309	20	1.15743e-180	0.7635	0.214876	4.65385	5.2	29.2	19.2	1.31909	6.35138	4.37493	10	3	4	3	6	27	6	40	41	32	24	7	16	33	16
c58089_g1_i1	glycosyltransferase-like protein large1	3193	20	0	0.9355	0.201717	4.95745	9.4	52	41.2	0.748331	16.0997	12.1564	11	7	9	9	11	73	7	79	82	19	43	19	33	86.99	24.01
c57246_g2_i6	epsin-3-like isoform x2	2196	20	0	0.684	0.197666	5.05904	13.6	87.406	50.2	2.11187	23.8131	17.6221	15	7	20	14	12	112	19	100	155.03	51	50	10	63	109	19
c58334_g3_i1	tryptophan--trna cytoplasmic	1878	20	0	0.944	0.186728	5.35538	19.88	127.128	85.802	6.73208	51.1705	33.5311	13.57	17.7	45.95	14.81	7.37	43.92	4.32	156.79	298.77	131.84	19.49	28.72	104.52	205.23	71.05
c51544_g1_i1	interleukin- partial	2064	3	3.49955e-20	0.5533	0.183713	5.44328	8.004	50.546	36.59	1.2665	12.0434	9.66789	10.02	3	9	9	9	68.27	13	46	83.46	42	44.73	6	24	61	47.22
c57434_g1_i1	glutaminyl-peptide cyclotransferase-like	2269	20	0	0.805	0.174912	5.71717	66.52	480.202	280.41	11.6623	100.639	75.9868	57	49	48	67.6	111	644.74	84	537	567	568.27	212	83	193	427	487.05
c58058_g1_i1	protein transport protein sec31a isoform x1	2068	20	0	0.8675	0.16307	6.13232	27.97	185.2	157.842	8.84313	74.2007	96.2335	17	14	51	47.85	10	123	14	195	458	136	45	24	129	536.21	55
c59623_g2_i5	sideroflexin-1-like isoform x1	2722	20	0	0.9235	0.148864	6.71752	6.404	44.838	41.2	0.873622	13.5743	15.8663	8.02	5	5	9	5	50	12	54	88.19	20	31	7	24	100	44
c56860_g6_i1	glycogen muscle form	1176	20	0	0.965	0.138462	7.22222	1.8	11.4	14.6	0.374166	3.17175	4.69681	2	1	1	3	2	12	1	20	15	9	9	8	17	32	7
c16137_g1_i1	warm temperature acclimation-related 65 kda protein	1411	20	0	0.8285	0.129494	7.72239	53061.6	498117	321408	13778.5	68626.7	68562.8	84570.1	10290.2	69108.9	31884.1	69454.8	570479	339162	616643	638885	325417	340443	180401	465164	473101	147929
c54576_g1_i1	eh domain-containing protein 3	2037	20	0	0.9005	0.125899	7.94286	14	128.2	94.2	4.96991	53.9865	47.0897	6	4	30	21	9	55	1	161	316	108	16	10	104	269	72
c44934_g1_i1	threonine--trna cytoplasmic	2530	20	0	0.9485	0.121331	8.24194	31	320.4	190.6	7.47663	97.3825	79.7901	30	10	55	37	23	260	92	372	666	212	68	31	244	475	135
c53382_g1_i1	leucine-rich repeat and fibronectin type iii domain-containing protein 1-like	3955	20	0	0.8795	0.117571	8.5055	2	15.022	19	0.632456	3.10749	5.77062	0	2	4	2	2	27	12	10	15	11.11	15	9	22	40	9
c55556_g1_i5	methyltransferase nsun3-like	2862	20	3.07015e-168	0.684	0.0978261	10.2222	3.6	50.6	23	0.6	8.27406	6.20484	3	2	5	3	5	32	51	81	48	41	9	17	20	46	23
c51942_g1_i1	galactose-specific lectin nattectin-like	726	20	4.74141e-28	0.559	0.0745287	13.4177	1.008	15.05	12	0.63566	4.34195	3.42053	2.04	3	0	0	0	29.25	7	5	18	16	6	6	24	15	9
c50518_g1_i1	sodium-coupled neutral amino acid transporter 2-like	1944	20	0	0.852	0.0721778	13.8547	30.416	401.598	441.21	6.6279	90.6587	269.834	35	14.08	51	18	34	463.99	397	208	708	231	146	35	144	385.06	1495.99
c28410_g1_i2	---NA---	358	0			0.0557769	17.9286	4.2	91.4	59.2	0.583095	32.1257	28.463	6	4	3	3	5	95	23	88	208	43	43	12	48	170	23
c52027_g2_i2	histidine triad nucleotide-binding protein 3-like	3158	20	3.86374e-67	0.732	0.0467836	21.375	0.8	20.8	13.4	0.374166	7.1232	6.4	2	0	1	0	1	9	3	24	44	24	6	2	13	38	8
