# Supplementary material for: The Effects of Synthetic Estrogen Exposure on the Sexually Dimorphic Liver Transcriptome of the Sex-Role-Reversed Gulf Pipefish
Source: PLoS One. 2015 Oct 8;10(10):e0139401. doi: 10.1371/journal.pone.0139401 (PMC4598134; doi:10.1371/journal.pone.0139401)
Supplement: S3 Table — (XLSX) [file pone.0139401.s004.xlsx]

## Sheet: Sheet1
Seq. Name	Seq. Description	Seq. Length	#Hits	min. eValue	mean Similarity	Fold Up	Fold Down	C_mean	E_mean	C4NPL_GGCTAC.genes.results	C6NPL_ATTCCT.genes.results	C7NPL_CTTGTA.genes.results	C8NPL_ATGTCA.genes.results	C9NPL_ACTTGA.genes.results	E52NPL_ACTTGA.genes.results	E54NPL_CGTACG.genes.results	E57NPL_ACAGTG.genes.results	E59NPL_GTGAAA.genes.results	E5NPL_GGCTAC.genes.results
c55624_g7_i1	cathepsin e-like	1315	20	0	0.821	451.077	0.00221691	7	3157.54	6	3	10	13	3	2661	5374.71	950	932	5870
c58453_g1_i1	extracellular serine threonine protein kinase fam20c-like	996	20	2.59e-98	0.714	268	0.00373134	0.2	53.6	1	0	0	0	0	7	79	7	48	127
c48786_g1_i1	---NA---	1325	0			139.76	0.00715513	15.4	2152.3	14	9	17	29	8	1468.55	4254.04	214.07	1660.1	3164.75
c55831_g1_i1	choriogenin h	2390	20	8.83e-101	0.787	93.7343	0.0106685	13.4	1256.04	8	15	10	28	6	89	1911.64	77	3120.17	1082.39
c55831_g2_i1	zona pellucida sperm-binding protein 4-like	1886	20	5.79e-43	0.7045	82.7972	0.0120777	5	413.986	5	4	6	6	4	22	602.31	21.85	1151.36	272.41
c58453_g2_i1	brain-specific angiogenesis inhibitor 1-associated protein 2-like protein 2-like	2577	20	0	0.823	70	0.0142857	0.2	14	0	1	0	0	0	1	16	0	14	39
c52176_g1_i1	vitellogenin c	4379	20	0	0.771	62.6252	0.015968	143.782	9004.37	77	51	126	391.91	73	4734	29248.2	262	5895	4882.6
c58371_g3_i3	---NA---	5180	0			36.6033	0.0273199	0.6	21.962	1	1	0	1	0	54.81	25	21	1	8
c49389_g1_i2	cornifelin homolog b-like	2271	20	2e-31	0.7575	27.1376	0.0368492	10.2	276.804	10	3	20	14	4	621	381	189.02	82	111
c41859_g1_i1	choriogenin l	1378	20	6.45e-154	0.751	20.0676	0.0498316	378.912	7603.85	185.73	273	853.83	346	236	5083.9	13789.7	3595.32	6196.61	9353.76
c43284_g1_i1	---NA---	845	0			17.3489	0.0576407	79.804	1384.51	31	47.02	183	108	30	756.14	2501.86	538	1590	1536.54
c53450_g1_i2	cyclic nucleotide-gated cation channel-like	3572	20	0	0.902	13.9333	0.0717703	3	41.8	9	0	6	0	0	96	42	9	35	27
c21862_g1_i1	3-hydroxy-3-methylglutaryl-coenzyme a reductase	3149	20	0	0.871	13.4801	0.0741835	253.2	3413.16	18	14	75	1131	28	2377.01	9561.88	58	5030.91	38
c51843_g2_i3	neuroligin-1 isoform x1	3506	20	0	0.897	13.0714	0.0765027	5.6	73.2	2	0	20	2	4	37	293	14	7	15
c59170_g4_i1	tudor domain-containing protein 5	1171	20	5.21e-108	0.641	12.375	0.0808081	1.6	19.8	1	1	0	5	1	40	15	34	0	10
c49336_g1_i1	cohesin subunit sa-1-like isoform x1	3144	20	0	0.7445	10.7143	0.0933333	1.4	15	0	0	0	0	7	38	17	0	3	17
c59946_g3_i2	lanosterol synthase-like	2573	20	0	0.8845	10.0933	0.0990755	55.6	561.188	39	7	26	158	48	162	1155.96	17	1464.98	6
c56991_g2_i1	diphosphomevalonate decarboxylase	1865	20	0	0.889	10.0298	0.0997028	66.422	666.2	47.11	5	54	185	41	138	1174	62	1903	54
c54410_g1_i2	delta -sterol reductase	3076	20	0	0.855	8.46224	0.118172	41	346.952	18	17	13	151	6	299	774.69	50.07	573	38
c53105_g1_i1	lysine--trna ligase isoform x2	1804	20	0	0.765	8.01667	0.12474	12	96.2	0	30	10	9	11	75	181	156	8	61
c58949_g6_i6	disabled homolog 1-like isoform x1	3527	20	0	0.829	6.63157	0.150794	14.798	98.134	21	24.65	5	14.84	8.5	206.52	141.57	66.56	7	69.02
c55200_g1_i1	sodium- and chloride-dependent creatine transporter 1-like	735	20	9.52e-55	0.916	5.81818	0.171875	2.2	12.8	1	6	1	3	0	3	23	15	9	14
c50389_g3_i2	extracellular serine threonine protein kinase fam20c-like	663	20	2.53e-84	0.7165	5.14286	0.194444	2.8	14.4	4	0	4	5	1	15	24	17	4	12
c50097_g1_i1	lysosomal-associated transmembrane protein 4b-like	1661	20	3.18e-130	0.913	4.5	0.222222	15.6	70.2	6	0	26	32	14	120	44	77	23	87
c47959_g1_i1	dynamin-3 isoform x2	2670	20	0	0.6615	4.47826	0.223301	4.6	20.6	0	11	3	4	5	19	28	32	6	18
c52305_g1_i1	tubulin alpha chain-like	1469	20	0	0.814	4.24	0.235849	5	21.2	1	6	5	9	4	17	30	34	5	20
c55883_g1_i1	transmembrane 9 superfamily member 2	2004	20	3.87e-119	0.536	4.14286	0.241379	2.8	11.6	2	2	3	3	4	7	18	14	5	14
c52616_g1_i1	actin-related protein 3-like	1344	20	0	0.8295	4.05263	0.246753	3.8	15.4	0	5	5	3	6	15	17	27	3	15
c54722_g1_i1	mhc class ii regulatory factor rfx1	2227	20	2.6e-19	0.4285	3.95455	0.252874	4.4	17.4	1	6	4	8	3	17	19	14	9	28
c51888_g1_i1	type i phosphodiesterase nucleotide pyrophosphatase protein	1565	20	3.78e-20	0.426	3.94118	0.253731	3.4	13.4	3	2	3	3	6	14	20	22	5	6
c60638_g3_i1	choline mitochondrial	1469	20	0	0.879	3.86892	0.25847	45.818	177.266	66	6	47	96	14.09	147.33	154	298	101	186
c52691_g1_i1	phosphoglucomutase 1	1835	20	0	0.6865	3.86667	0.258621	3	11.6	0	6	1	3	5	13	12	17	3	13
c53927_g1_i1	ciliary neurotrophic factor receptor subunit alpha-like isoform x1	2948	20	0	0.848	3.86439	0.258773	44.6	172.352	31	17	107	36	32	62	320.76	150	312	17
c52658_g1_i1	piwi-like protein 2	2584	20	0	0.616	3.82353	0.261538	3.4	13	0	5	3	6	3	7	14	20	6	18
c60276_g1_i1	neurofilament heavy polypeptide-like	3650	4	0.000217	0.4975	3.75848	0.266065	6.6	24.806	8	4	8	5	8	8	39.03	33	16	28
c48486_g1_i1	reticulon-2 isoform x2	859	20	1.52e-07	0.461	3.75	0.266667	3.2	12	1	2	5	4	4	9	16	20	2	13
c53328_g1_i1	sterol regulatory element binding protein 1	2589	6	0.000203	0.515	3.73632	0.267643	3.8	14.198	1	7	1	6	4	11	19	23	4	13.99
c46456_g1_i1	---NA---	660	0			3.71053	0.269504	7.6	28.2	3	13	8	8	6	23	29	28	19	42
c51320_g1_i1	transitional endoplasmic reticulum atpase	2446	20	0	0.808	3.69565	0.270588	4.6	17	3	6	4	7	3	11	23	22	5	24
c59918_g1_i1	puromycin-sensitive aminopeptidase	2707	20	0	0.6265	3.68919	0.271062	14.8	54.6	1	25	11	22	15	46	74	86	8	59
c50592_g1_i1	dead-domain-containing protein	1365	20	2.79e-150	0.725	3.66667	0.272727	3.6	13.2	0	3	2	7	6	15	14	17	4	16
c50725_g1_i1	---NA---	1012	0			3.64	0.274725	5	18.2	2	7	4	10	2	16	26	29	7	13
c53181_g1_i2	hematopoietic prostaglandin d synthase-like	793	20	3.84e-22	0.55	3.60729	0.277217	98.8	356.4	0	163	51	126	154	265	435	553	100	429
c55599_g1_i1	probable thiopurine s-methyltransferase	1078	20	5.5e-126	0.8115	3.52593	0.283613	27	95.2	31	7	32	57	8	156	68	81	50	121
c52351_g4_i2	---NA---	736	0			3.45238	0.289655	8.4	29	4	6	7	9	16	43	28	16	15	43
c58425_g2_i1	retinoic acid receptor alpha-b-like	3008	20	0	0.9005	3.44685	0.29012	10.8	37.226	11	16	13	12	2	43	30	51.13	15	47
c55580_g1_i1	---NA---	1484	0			3.42105	0.292308	3.8	13	1	3	4	5	6	8	18	22	5	12
c56384_g1_i2	---NA---	2301	0			3.3913	0.294872	4.6	15.6	1	3	5	8	6	15	22	15	5	21
c60517_g1_i1	myosin-10-like isoform x4	4818	20	0	0.7	3.31111	0.302013	9	29.8	5	9	7	14	10	19	41	43	6	40
c47106_g1_i1	oligodendrocyte transcription factor 3	1500	20	2.6e-74	0.7625	3.3	0.30303	4	13.2	3	4	4	6	3	17	21	16	5	7
c58960_g1_i1	---NA---	2152	0			3.29154	0.303809	5.344	17.59	7	4	8	4.72	3	21	22	23.95	2	19
c51126_g1_i1	coronin-1b isoform x1	1533	20	4.43e-89	0.5595	3.24324	0.308333	7.4	24	2	11	14	6	4	17	28	34	8	33
c48904_g1_i1	dehydrogenase reductase sdr family member 1	937	20	1.29e-78	0.6255	3.17391	0.315068	4.6	14.6	0	5	5	6	7	11	18	20	5	19
c51760_g1_i1	---NA---	835	0			3.125	0.32	4.8	15	3	8	2	7	4	14	22	21	5	13
c60638_g1_i1	choline mitochondrial-like	1725	20	1.82e-103	0.9155	2.96861	0.336858	50.206	149.042	47	5	42	121.03	36	128	143.21	225	75	174
c50389_g4_i1	extracellular serine threonine protein kinase fam20c-like	1808	20	0	0.9495	2.95098	0.33887	20.4	60.2	22	18	26	27	9	95	70	40	25	71
c59264_g2_i1	toxin mit1-like	3245	20	4.53e-43	0.7725	2.80879	0.356025	34.046	95.628	58.57	27.66	31	9	44	255.01	66.05	61	59	37.08
c55442_g4_i1	---NA---	1616	0			2.78632	0.358896	23.4	65.2	37	9	39	21	11	127	67	61	29	42
c56758_g2_i7	---NA---	1928	0			2.70492	0.369697	12.2	33	11	9	15	20	6	59	37	34	11	24
c39512_g1_i1	creatine kinase b-type	1586	20	0	0.955	2.69001	0.371746	136.372	366.842	222.95	59	90	292.91	17	367.07	597.09	133.02	710.03	27
c59352_g1_i1	---NA---	3212	0			2.40943	0.415037	29.026	69.936	48.14	13	33.99	24	26	115.68	43	69	52	70
c58217_g7_i2	---NA---	2075	0			2.37259	0.42148	13.908	32.998	8.08	3	17	23.46	18	35	41	49.99	13	26
c60560_g3_i1	inhibitor of nuclear factor kappa-b kinase subunit beta-like	3710	20	0	0.819	2.3476	0.425967	258.46	606.76	322.88	124.88	394.63	317	132.91	1024.5	740.42	619.58	250.08	399.22
c55057_g1_i1	transketolase-like	2754	20	0	0.9465	2.31867	0.431282	483.402	1120.85	434	294	626	847.01	216	1289	1377	1511	441.22	986.02
c58514_g1_i2	serine-rich adhesin for platelets-like	3441	12	9.36e-32	0.4375	2.29333	0.436047	15	34.4	15	6	24	13	17	43	47	25	29	28
c57165_g2_i1	cholesterol 24-hydroxylase-like	3033	20	0	0.8395	2.22115	0.450217	523.168	1162.04	272.73	289	871.21	868.88	314.02	1432.19	1654.65	1119.43	408	1195.91
c58172_g7_i1	inositol hexakisphosphate kinase 2-like	5986	20	0	0.8845	2.2153	0.451406	449.6	996	459	260	1061	191	277	1330.02	942	1319.97	474.01	914
c52214_g1_i1	protein fam212a-like	1441	20	3.15e-134	0.7645	2.17742	0.459259	12.4	27	8	5	20	20	9	28	20	37	22	28
c60034_g1_i2	dimethylaniline monooxygenase	4286	20	0	0.751	2.12785	0.469959	1484.65	3159.11	1539.63	869.35	2814.25	1719.92	480.11	4273.43	3386.68	4256.71	1240.11	2638.62
c27863_g1_i1	fatty acid-binding liver-like	525	20	3.62e-75	0.9195	2.12396	0.470819	23338.4	49569.6	23423.8	15021	25005	41443	11799	71795.4	51844.8	43765.8	29351.1	51091.1
c46670_g3_i1	serum paraoxonase arylesterase 2-like	457	20	5.05e-68	0.7925	2.1129	0.473282	24.8	52.4	15	10	36	39	24	71	70	47	38	36
c59649_g3_i1	coxsackievirus and adenovirus receptor-like isoform x1	2237	20	1e-46	0.5455	2.03152	0.492243	120.828	245.464	131.78	73	151	120.36	128	287.95	224	255.44	131.98	327.95
c53230_g3_i4	g-protein coupled receptor family c group 5 member b-like	1844	20	8.85e-157	0.871	1.96	0.510204	20	39.2	39	6	19	21	15	49	44	46	17	40
c55426_g1_i1	macrophage-capping protein	1357	20	0	0.892	1.95429	0.511694	72.814	142.3	105.07	24	83	88	64	167	192.04	162	76.45	114.01
c58993_g1_i2	transcriptional protein swt1 isoform x1	3211	20	0	0.6505	1.95	0.512821	24	46.8	41	7	25	18	29	65	52	42	20	55
c55818_g2_i5	gamma-glutamyltransferase 7	3698	20	0	0.838	1.93429	0.516986	85.8	165.962	156	13	165	44	51	508.82	74	98	92	56.99
c53917_g1_i1	pyruvate kinase pkm-like	1950	20	0	0.939	1.91167	0.523101	482.4	922.192	533	280	772	563	264	1142.96	899	1144	418	1007
c48384_g1_i2	fumarylacetoacetate hydrolase domain-containing protein 2-like	1812	20	0	0.9075	1.8128	0.551634	84.4	153	100	30	125	114	53	202	161	165	122	115
c52239_g1_i2	multimerin-2-like	3387	20	3.28e-92	0.5295	1.78234	0.56106	97.4	173.6	166	38	123	111	49	188	165	216	126	173
c21897_g1_i1	protein-methionine sulfoxide oxidase mical3a-like	6517	20	0	0.7165	1.74618	0.572678	521.838	911.224	642.13	295	699.92	746.14	226	1462.18	858.46	1020.97	485.48	729.03
c57352_g4_i1	sterol regulatory element-binding protein 2-like	895	13	2.99e-18	0.5646	1.71508	0.583064	180.4	309.4	125	44	235	439	59	390	265	102	720	70
c60560_g4_i2	probable proline dehydrogenase 2-like	6213	20	0	0.812	1.6744	0.597228	330.548	553.47	459.17	154	449.46	438.11	152	758.94	578.04	680.4	278.97	471
c57722_g1_i1	fad-dependent oxidoreductase domain-containing protein 2	2667	20	0	0.819	1.67094	0.598465	46.8	78.2	55	25	44	69	41	96	92	94	29	80
c55283_g3_i1	inositol -trisphosphate receptor type 1-like isoform x1	3873	20	0	0.941	1.65868	0.602888	33.4	55.4	47	14	37	46	23	55	82	63	26	51
c52728_g1_i1	secretory carrier-associated membrane protein 3-like	1832	20	1.23e-133	0.841	1.64859	0.606577	37	60.998	45	13	54	41	32	90	64.99	63	23	64
c55977_g1_i3	map7 domain-containing protein 1-like isoform x3	2750	20	0	0.805	1.64605	0.607514	46.374	76.334	47.14	19	73.73	66	26	96.84	73.82	94	42	75.01
c57840_g1_i1	---NA---	775	0			1.60814	0.621835	137.168	220.586	154	41	170.84	207	113	293.16	268.17	209.85	95	236.75
c60801_g1_i1	phospholipase d1-like	4612	20	0	0.882	1.59661	0.626326	127.272	203.204	190	54	136	158.36	98	193	275	255	140.02	153
c53727_g1_i1	arf-gap with coiled- ank repeat and ph domain-containing protein 2	3949	20	0	0.8475	1.53561	0.651207	135.05	207.384	107	62.25	182	211	113	277	262.94	218.98	86	192
c56817_g3_i1	beta-sarcoglycan	1223	20	0	0.9255	1.48649	0.672727	59.2	88	76	17	66	88	49	122	95	106	54	63
c49377_g1_i1	atp synthase subunit mitochondrial-like	4180	20	0	0.968	1.48208	0.674727	5369.67	7958.28	7211.66	2264.62	7082.67	7799.34	2490.05	10117.2	10201.7	8681.69	4387.28	6403.63
c60200_g4_i1	semaphorin-4g-like	6115	20	0	0.7485	1.47361	0.678607	534.418	787.522	664.48	321.91	704.22	577.44	404.04	881.95	971.7	946.06	456.97	680.93
c804_g1_i1	low quality protein: non-histone chromosomal protein hmg-14a-like	1146	5	2.54e-19	0.72	1.47354	0.678638	420.354	619.408	551	131	551	602.77	266	844.05	772.98	685	249	546.01
c59878_g1_i1	alkaline phosphatase	2706	20	0	0.867	1.4505	0.689419	3107.17	4506.95	3995.05	1038.87	4238.1	4472.1	1791.74	5262.71	5058.6	5038.56	2639	4535.86
c52941_g9_i1	trinucleotide repeat-containing gene 6a	2926	20	0	0.887	1.43124	0.698696	87.2	124.804	131	28	88	101	88	126.02	148	139	83	128
c21232_g1_i1	40s ribosomal protein s4-like	906	20	0	0.9735	1.33537	0.748855	4987.91	6660.72	5999.86	2733	5696.01	6048.69	4462	8150.02	8011.92	7397.98	3313	6430.67
c40976_g1_i2	60s ribosomal protein l17	1785	20	5.51e-115	0.9895	1.32113	0.756926	2590.14	3421.92	3014.06	1413.06	2762.53	3447.41	2313.66	3945.81	4098.53	3916.96	1825.82	3322.5
c43583_g1_i1	n-alpha-acetyltransferase 10-like isoform x1	1714	20	7.93e-145	0.946	1.32055	0.757261	186	245.622	239	70	252	209	160	295.11	243	292	139	259
c45396_g1_i1	60s ribosomal protein l4	1709	20	0	0.9565	1.31374	0.761185	5267.99	6920.78	5824	2728	5718	6946	5123.96	7651.65	7830.01	8272.15	3654.07	7196.03
c87223_g1_i1	eukaryotic translation initiation factor 3 subunit h-like	1314	20	0	0.961	1.30945	0.763677	711.136	931.2	733	361	788	1008.68	665	1017	1126	1055	509	949
c28091_g1_i1	adp atp translocase 2	1754	20	0	0.975	1.30219	0.767939	5358.86	6978.23	6112	2792.49	6430.8	7301.04	4157.95	9047.9	7372.39	8667.83	3109.71	6693.32
c57756_g2_i1	cmp-n-acetylneuraminate-beta-galactosamide-alpha- -sialyltransferase 1	1641	20	0	0.816	1.29457	0.772456	817.292	1058.04	1019.76	333	1111.56	1094.25	527.89	1342.06	1307.08	1263.4	591.74	785.94
c45983_g1_i1	60s ribosomal protein l8	996	20	1.82e-174	0.9895	1.29308	0.773345	3782.61	4891.22	4479.03	1929	3795	5296	3414	6212.01	5773.93	5601.18	2264	4605
c34391_g1_i1	40s ribosomal protein s10	616	20	4.75e-88	0.959	1.28674	0.777159	1722.8	2216.79	1742.21	799.01	2060.74	2448	1564.04	2827	2276.07	2596.62	1241	2143.27
c46413_g1_i3	ectonucleotide pyrophosphatase phosphodiesterase family member 2-like	4697	20	0	0.8065	1.28356	0.779084	4188.28	5375.91	5440.04	1951.19	5871.88	4946.3	2732.01	6762.27	5991.79	5985.01	2952	5188.48
c44964_g1_i1	eukaryotic translation initiation factor 3 subunit k	945	20	6.55e-147	0.9395	1.28315	0.77933	256.2	328.744	255	122	353	327	224	394	388	383	167	311.72
c47003_g2_i1	protein jagunal homolog 1-b-like	951	20	1.83e-117	0.951	1.28314	0.779339	221.8	284.6	230	117	299	288	175	321	308	341	171	282
c2343_g1_i1	nuclease-sensitive element-binding protein 1-like isoform x3	2216	20	3.05e-68	0.8135	1.25829	0.794729	3875.17	4876.1	5578.3	1801.65	4604.7	4957.42	2433.8	5885.02	5378.63	5795.94	2821.37	4499.52
c46147_g1_i1	40s ribosomal protein s16	883	20	6.29e-97	0.9925	1.24838	0.801039	749.806	936.042	833.59	397	832.39	1045.48	640.57	1102.31	1082.7	1048.01	526.08	921.11
c40867_g2_i1	60s ribosomal protein l13	1659	20	3.08e-121	0.98	1.24835	0.801056	2306.37	2879.17	2754.88	1119.01	2623	3114	1920.97	3443	3289.96	3094	1636.87	2932
c104587_g1_i1	60s ribosomal protein l15	1879	20	2.19e-117	0.9725	1.22134	0.818773	3238.41	3955.21	3870	1727	3806	4022.07	2767	4697	4486.03	4616	1977	4000
c43994_g1_i1	brain protein 44	2118	20	1.02e-70	0.926	1.21746	0.821384	1941.72	2363.96	2357.94	883	2183	2824.67	1460	3019	2754.01	2591.81	1328	2127
c53626_g2_i1	alpha-soluble nsf attachment protein	3877	20	0	0.9515	0.72017	1.38856	392.374	282.576	482.01	151	485.92	452	390.94	319	313	353.8	165	262.08
c58078_g2_i1	mannosyl-oligosaccharide -alpha-mannosidase ia-like	2830	20	0	0.895	0.70944	1.40956	1911.28	1355.94	2479.34	973.01	2362	2523.05	1219.01	1694.15	1493.01	1759	775.09	1058.45
c58078_g1_i1	---NA---	1845	0			0.701986	1.42453	891.192	625.604	1105.03	419.94	1008.26	1339.08	583.65	836.78	625.72	749	410.52	506
c59714_g2_i1		9096	1	0	1	0.698107	1.43245	789.624	551.242	909.11	392	884.99	1133	629.02	620	710	709.21	265	452
c49430_g1_i1	cdgsh iron-sulfur domain-containing protein 1-like	960	20	7.21e-51	0.8465	0.697939	1.43279	322.372	224.996	459.86	139	373	420	220	310	252	272	144	146.98
c52401_g1_i1	ubiquitin-protein ligase e3a-like	3485	20	0	0.9335	0.657722	1.5204	146.6	96.422	184	54	164	232	99	114.99	97	129.12	57	84
c59139_g2_i1	exosome complex component rrp40-like	2650	20	4.61e-120	0.815	0.620381	1.61191	326.238	202.392	370.3	163	423.05	396.98	277.86	212.95	229.01	279	168	123
c50808_g2_i2	PREDICTED: uncharacterized protein C2orf72 homolog	2594	20	1.06e-60	0.519	0.616956	1.62086	597.436	368.592	723	262	697.18	638	667	424	391.96	405	274	348
c52576_g1_i1	det1- and ddb1-associated protein 1	2370	20	2.61e-61	0.963	0.614098	1.6284	99.388	61.034	131	33	105	163.94	64	75	67.16	69.01	39	55
c52063_g1_i2	oxidoreductase htatip2	1206	20	2.48e-141	0.831	0.610169	1.63889	106.2	64.8	134	35	128	153	81	77	54	94	46	53
c52844_g2_i1	a chain orally active 2-amino thienopyrimidine inhibitors of the hsp90 chaperone	590	20	3.55e-78	0.934	0.563338	1.77513	268.4	151.2	116	21	246	847	112	37	211	302	191	15
c56414_g1_i2	trna methyltransferase 10 homolog a	1907	20	6.27e-117	0.8375	0.555571	1.79995	84	46.668	112	42	84	111	71	60.34	45	49	36	43
c44366_g4_i1	beta-adrenergic receptor kinase 2	2263	20	0	0.9445	0.5363	1.86463	209.2	112.194	236	83	252	289	186	125	134	154	81	66.97
c46887_g1_i1	proline- glutamic acid- and leucine-rich protein 1-like	3835	20	0	0.766	0.522727	1.91304	167.2	87.4	197	79	184	255	121	83	89	128	68	69
c44988_g1_i1	iron-sulfur cluster assembly enzyme mitochondrial-like	2380	20	8.51e-91	0.9035	0.519628	1.92445	251.734	130.808	320	132.01	271.53	356.13	179	152.51	126	171	71.94	132.59
c53358_g2_i1	---NA---	1038	0			0.493512	2.02629	47.01	23.2	65.99	18	50.06	57	44	21	34	26	7	28
c57499_g5_i1	tgf-beta receptor type-2-like	1782	20	0	0.892	0.47349	2.11198	162.2	76.8	218	86	144	179	184	58	80	93	65	88
c55595_g3_i1	f-box wd repeat-containing protein 7-like	1947	20	0	0.9735	0.469565	2.12963	46	21.6	55	19	37	78	41	26	21	34	10	17
c57337_g1_i2	alpha beta hydrolase domain-containing protein 17a	2508	20	0	0.8705	0.43975	2.27402	83.684	36.8	131.24	49.98	68.24	105.96	63	42	29	51	20	42
c58939_g1_i1	ufm1-specific protease 1-like	3120	20	1.6e-97	0.8335	0.419497	2.38381	441.72	185.3	357	213.92	541.39	824.05	272.24	277	211.55	174.95	97	166
c52387_g1_i3	methyltransferase-like protein 9-like isoform x1	1998	20	0	0.848	0.403087	2.48085	133.316	53.738	139.65	29	210.93	162	125	77.63	44.06	83	22	42
c57499_g1_i1	---NA---	1659	0			0.393346	2.54229	24.406	9.6	25	7	39	27	24.03	5	11	10	5	17
c54036_g1_i1	atpase family aaa domain-containing protein 3-a-like	2377	20	0	0.9025	0.390089	2.56352	157.4	61.4	112	27	99	494	55	61	70	107	58	11
c51829_g1_i1	platelet glycoprotein 4-like	3189	20	0	0.7665	0.388626	2.57317	140.984	54.79	168.92	100	112	206	118	104	54.95	85	4	26
c46634_g1_i1	---NA---	526	0			0.378378	2.64286	22.2	8.4	37	5	22	24	23	10	7	5	8	12
c53290_g3_i1	protein furry homolog	1448	20	1.3e-94	0.8425	0.370213	2.70115	47	17.4	67	29	53	33	53	18	13	26	12	18
c57461_g1_i1	fibroblast growth factor receptor 4-like	3497	20	0	0.8875	0.345484	2.89449	169.594	58.592	322.97	68	173	167	117	74	40.94	72	34	72.02
c60484_g2_i4	adenylate cyclase type 2-like	2262	20	8.81e-72	0.701	0.323986	3.08656	146.204	47.368	166.86	25.3	203.24	203.15	132.47	40.4	42.75	70.43	23.37	59.89
c59586_g2_i3	receptor tyrosine-protein kinase erbb-4-like	4836	20	0	0.908	0.309434	3.23171	53	16.4	81	23	65	85	11	16	23	12	16	15
c45305_g3_i1	protein transport protein sec61 subunit alpha-like 1-like	847	20	1.73e-172	0.9995	0.273333	3.65854	90	24.6	44	9	87	259	51	13	43	47	8	12
c57434_g1_i1	glutaminyl-peptide cyclotransferase-like	2269	20	0	0.805	0.261557	3.82326	480.202	125.6	644.74	84	537	567	568.27	181	57	160	100	130
c49105_g2_i1	---NA---	1874	0			0.241262	4.14486	60.2	14.524	13	15	153	67	53	2	15	20	34.62	1
c50478_g1_i1	elongation factor 1-alpha	1460	20	0	0.818	0.0985915	10.1429	28.4	2.8	61	1	3	51	26	0	8	2	1	3
c52754_g1_i1	---NA---	862	0			0.0960699	10.4091	45.8	4.4	83	0	3	107	36	0	21	0	0	1
c60610_g1_i1	clathrin heavy chain 1 isoform x2	4876	20	0	0.6905	0.0954357	10.4783	48.2	4.6	151	1	2	63	24	0	11	6	2	4
c55607_g1_i3	interleukin-1 receptor type 2	1775	20	5.76e-100	0.581	0.0945445	10.577	78.27	7.4	21	67	123.42	12	167.93	3	4	8	17	5
c45250_g1_i1	hypothetical protein AURANDRAFT_27578, partial	1077	2	0.000214	0.75	0.0887097	11.2727	24.8	2.2	59	0	5	46	14	0	9	1	0	1
c54555_g1_i1	---NA---	4438	0			0.0881679	11.342	11.342	1	19	9	5.71	17	6	0	2	3	0	0
c52692_g1_i1	cathepsin l	1087	20	4.88e-81	0.586	0.0869565	11.5	18.4	1.6	48	0	2	28	14	0	5	2	0	1
c60291_g2_i1	---NA---	4689	0			0.0810811	12.3333	22.2	1.8	68	0	1	30	12	0	9	0	0	0
c49321_g1_i1	urea transporter 2-like	1675	20	2.29e-179	0.773	0.0795455	12.5714	105.6	8.4	93	35	9	56	335	10	1	11	20	0
c57404_g1_i2	hepatocyte growth factor activator-like isoform x1	2197	20	0	0.7985	0.0795455	12.5714	17.6	1.4	17	0	44	3	24	1	1	2	3	0
c36317_g1_i1	---NA---	843	0			0.0790698	12.6471	43	3.4	98	0	1	92	24	1	13	1	0	2
c46058_g1_i1	noggin-like	1481	20	2e-78	0.753	0.0772532	12.9444	46.6	3.6	11	136	7	25	54	1	2	4	1	10
c49350_g1_i1	---NA---	2080	0			0.0769231	13	18.2	1.4	26	0	31	32	2	1	2	1	2	1
c60729_g2_i1	---NA---	6745	0			0.0703125	14.2222	25.6	1.8	68	1	2	39	18	0	6	3	0	0
c59272_g5_i1	creatine kinase m-type-like	2408	20	0	0.9585	0.0699433	14.2973	211.6	14.8	976	2	48	31	1	1	49	19	2	3
c51164_g2_i1	cytoplasmic 1	1261	20	0	0.979	0.0685841	14.5806	180.8	12.4	520	2	19	240	123	2	27	17	3	13
c59349_g1_i1	sortilin-related receptor	4777	20	8.51e-72	0.4395	0.0666667	15	24	1.6	73	0	1	29	17	0	5	1	0	2
c55074_g1_i1	tubulin alpha-1 chain	1435	20	0	0.8295	0.0638298	15.6667	18.8	1.2	47	0	5	26	16	0	3	2	0	1
c57373_g2_i1	fibroblast growth factor 1-like isoform x1	1110	20	2.43e-21	0.8325	0.0627959	15.9246	41.404	2.6	9	9	152.02	17	20	3	7	2	1	0
c55650_g1_i1	legumain	1150	20	2.54e-55	0.547	0.0592593	16.875	27	1.6	64	0	0	55	16	0	4	1	0	3
c60459_g1_i2	---NA---	1755	0			0.0581395	17.2	17.2	1	45	0	0	29	12	0	4	0	0	1
c55880_g3_i1	heat shock cognate 71 kda	2070	20	0	0.852	0.0580645	17.2222	31	1.8	67	2	7	60	19	0	4	1	2	2
c55174_g1_i1	---NA---	4725	0			0.0576923	17.3333	20.8	1.2	66	0	0	23	15	0	4	1	0	1
c53678_g1_i1	cathepsin z-like	949	20	9.98e-52	0.57	0.0568182	17.6	17.6	1	42	0	1	32	13	0	4	0	0	1
c58893_g1_i1	78 kda glucose-regulated protein	2088	20	0	0.757	0.0568182	17.6	17.6	1	42	0	5	27	14	0	1	2	0	2
c54695_g1_i4	cathepsin l	1098	20	1.92e-98	0.611	0.0541516	18.4667	110.8	6	249	2	6	225	72	1	21	3	0	5
c48727_g1_i1	---NA---	693	0			0.0460829	21.7	43.4	2	114	1	3	65	34	0	5	2	0	3
c55093_g1_i1	---NA---	1226	0			0.0459184	21.7778	39.2	1.8	96	0	2	74	24	0	7	1	0	1
c59929_g1_i1	disintegrin and metalloproteinase domain-containing protein 18-like	2027	20	5.27e-23	0.416	0.0432985	23.0955	92.382	4	216	0	4	176.89	65.02	0	9	4	0	7
c59645_g1_i3	---NA---	2177	0			0.0408922	24.4545	53.8	2.2	144	0	2	86	37	0	10	1	0	0
c59977_g1_i1	---NA---	2167	0			0.0382979	26.1111	47	1.8	127	0	0	80	28	0	8	0	0	1
c56874_g1_i1	protein white-like	1957	20	1.3e-48	0.4735	0.0344828	29	17.4	0.6	42	1	1	31	12	0	3	0	0	0
c53289_g1_i1	protein-glutamine gamma-glutamyltransferase 2-like	3008	20	0	0.7755	0.0282485	35.4001	1047.84	29.6	9	1	200.3	43	4985.92	4	6	70	66	2
c60053_g1_i1	---NA---	2072	0			0.0259774	38.495	15.398	0.4	35.99	0	1	23	17	0	0	0	1	1
c47368_g1_i1	glutathione s-transferase	785	20	3.05e-16	0.489	0.025	40	16	0.4	40	0	0	25	15	0	1	0	0	1
c57935_g1_i1	abc transporter	1913	20	1.34e-24	0.4235	0.02	50	20	0.4	50	0	0	35	15	0	1	0	0	1
c50904_g1_i1	hematopoietic prostaglandin d synthase-like	748	20	3.38e-14	0.6	0.0150342	66.515	26.606	0.4	56	0	2	42.03	33	0	0	0	0	2
c27466_g1_i1	protein enabled homolog	438	8	1.71e-07	0.5225	0.0100503	99.5	39.8	0.4	68	0	1	100	30	0	0	1	0	1
