# Supplementary material for: The Effects of Synthetic Estrogen Exposure on the Sexually Dimorphic Liver Transcriptome of the Sex-Role-Reversed Gulf Pipefish
Source: PLoS One. 2015 Oct 8;10(10):e0139401. doi: 10.1371/journal.pone.0139401 (PMC4598134; doi:10.1371/journal.pone.0139401)
Supplement: S4 Table — (XLSX) [file pone.0139401.s005.xlsx]

## Sheet: Sheet1
Seq. Name	Seq. Description	Seq. Length	#Hits	min. eValue	mean Similarity	Control_Mean	EE2_Mean	Fold Up	Fold Down	C4PL_TAGCTT.genes.results	C6PL_ACTGAT.genes.results	C7PL_CAGATC.genes.results	C8PL_AGTTCC.genes.results	C9PL_TTAGGC.genes.results	E52PL_TTAGGC.genes.results	E54PL_GTTTCG.genes.results	E57PL_TGACCA.genes.results	E59PL_GTCCGC.genes.results	E5PL_TAGCTT.genes.results
c41859_g1_i1	choriogenin l	1378	20	6.45e-154	0.751	907.24	8588	9.46607	0.10564	925	566.02	1102	1037.18	906	3294.39	6355.46	7203.31	12780.6	13306.3
c47003_g2_i1	protein jagunal homolog 1-b-like	951	20	1.83e-117	0.951	218.554	304.8	1.39462	0.717041	217	72	269	299.77	235	229	292	332	216	455
c47764_g1_i1	zona pellucida sperm-binding protein 4-like	3025	20	6.11e-146	0.722	97.4	8271.74	84.9254	0.011775	127	25	105	116	114	3724.57	7369.13	4535.69	14920.9	10808.4
c48786_g1_i1	---NA---	1325	0			16.4	3101.71	189.128	0.00528741	19	6	8	30	19	1021.09	2185.57	1588.48	6232.38	4481.01
c48887_g1_i1	insulin-like	1729	20	6.21e-20	0.711	184.6	4.6	0.0249187	40.1304	908	10	0	3	2	1	12	2	3	5
c49051_g1_i1	erlin-1	3532	20	0	0.9275	1024.97	1167	1.13856	0.8783	1016.15	288.96	1157.03	1587.6	1075.13	963.72	1183.31	1493.08	917.67	1277.21
c49995_g1_i1	extracellular serine threonine protein kinase fam20c-like	2081	20	0	0.798	1	32.108	32.108	0.0311449	0	0	1	3	1	6	20	19	51.82	63.72
c51558_g1_i1	saxitoxin and tetrodotoxin-binding protein 2-like	415	20	1.38e-27	0.5575	69.2	158.594	2.29182	0.436334	107	11	81	64	83	48	127	489.97	97	31
c51811_g1_i1	aquaporin-12-like	1909	20	9.2e-121	0.7835	274.938	792.512	2.88251	0.34692	394	144	168.67	482	186.02	605.42	519	838	1090.14	910
c52176_g1_i1	vitellogenin c	4379	20	0	0.771	105.2	16481.3	156.666	0.00638299	75	38	139	135	139	6452.62	16775.6	948	34971.7	23258.6
c52844_g7_i1	heat shock protein hsp 90-alpha	819	20	6.87e-121	0.9805	520.604	306	0.587779	1.70132	54	53	445	1788.01	263.01	281	496	499	220	34
c52914_g1_i5	asparagine synthetase	1770	20	0	0.8355	8.598	39	4.53594	0.220462	16.99	10	4	6	6	48	36	19	39	53
c52930_g2_i1	b-cell lymphoma 3 protein	2415	20	5.96e-127	0.6775	269.198	137.6	0.511148	1.95638	152	25.01	223.01	177	768.97	109	23	237	205	114
c53167_g2_i2	---NA---	1102	0			7.4	25.182	3.40297	0.293861	7	4	10	8	8	27	7	43	21.99	26.92
c53274_g2_i1	---NA---	2802	0			9.6	28.062	2.92313	0.3421	16	2	17	9	4	22.31	28	42	10	38
c53630_g1_i1	cartilage acidic protein 2	2393	20	0	0.886	0.8	14.2	17.75	0.056338	1	0	0	1	2	14	5	25	17	10
c54005_g2_i1	---NA---	1147	0			195.048	87.318	0.447674	2.23377	547.49	58	81	197	91.75	146	84	93	36	77.59
c54411_g1_i1	apoptosis-associated speck-like protein containing a card	1190	20	9.12e-40	0.5915	26.2	48.384	1.84672	0.541501	26	6	24	53	22	56	31	71.92	32	51
c54744_g1_i1	sorting nexin-5-like	4365	20	0	0.9465	333.312	411.482	1.23453	0.810028	317.59	134	310	559.97	345	319.36	412	448	323	555.05
c55200_g1_i1	sodium- and chloride-dependent creatine transporter 1-like	735	20	9.52e-55	0.916	0.4	15.4	38.5	0.025974	0	0	0	2	0	9	11	10	11	36
c55200_g3_i1	sodium- and chloride-dependent creatine transporter 1-like isoform x1	1556	20	0	0.912	3.4	35.2	10.3529	0.0965909	6	7	1	2	1	33	24	36	24	59
c55624_g7_i1	cathepsin e-like	1315	20	0	0.821	11.2	2930.76	261.675	0.00382153	13	3	8	2	30	1755	2136	1424	4505.81	4833
c55831_g1_i1	choriogenin h	2390	20	8.83e-101	0.787	15.8	1612.4	102.051	0.00979905	35	8	17	4	15	178.46	1878.4	1916.13	1988.35	2100.67
c55831_g2_i1	zona pellucida sperm-binding protein 4-like	1886	20	5.79e-43	0.7045	4	482.034	120.508	0.00829817	13	0	5	1	1	55.35	492.13	631.59	582.52	648.58
c56249_g5_i1	monocarboxylate transporter 13-like	2965	20	0	0.782	3	26.384	8.79467	0.113705	2	3	2	5	3	13.08	16	26	28.03	48.81
c56315_g1_i1	solute carrier family 15 member 1-like	3188	20	0	0.8475	303.594	14.4	0.0474318	21.0829	1201	12	7	297.97	0	38	19	2	3	10
c56897_g1_i1	---NA---	1158	0			81.962	32.262	0.393621	2.54051	82.64	24.95	72	123.22	107	28.39	30	40	18.94	43.98
c57435_g4_i1	---NA---	1531	0			50.424	105.018	2.0827	0.480146	77	24	41	72.02	38.1	131	98	124	78.18	93.91
c57604_g1_i2	udp-glucuronic acid decarboxylase 1	3200	20	0	0.941	111.16	64.8	0.582944	1.71543	103.79	46	115	180	111.01	73	68	59	63	61
c57696_g2_i1	receptor-type tyrosine-protein phosphatase delta- partial	1115	20	0	0.9825	4	16.8	4.2	0.238095	7	2	5	6	0	7	20	28	8	21
c58059_g1_i1	centrosomal protein of 83 kda-like isoform x1	3817	20	0	0.804	58.628	27.2	0.463942	2.15544	47.99	26	54	113.15	52	25	25	22	23	41
c58295_g2_i1	vitellogenin b	5122	20	0	0.81	653.2	212123	324.744	0.00307935	204	153	488	420	2001	188802	236653	105803	101166	428190
c58453_g1_i1	extracellular serine threonine protein kinase fam20c-like	996	20	2.59e-98	0.714	0.6	118.8	198	0.00505051	0	1	0	2	0	11	38	130	233	182
c58453_g2_i1	brain-specific angiogenesis inhibitor 1-associated protein 2-like protein 2-like	2577	20	0	0.823	0.2	33.4	167	0.00598802	0	0	0	0	1	1	9	35	74	48
c58744_g1_i4	tensin-like c1 domain-containing phosphatase-like isoform x1	6133	20	0	0.809	393.404	250.566	0.636918	1.57006	375	174	466	580	372.02	192.83	273	323	155	309
c59491_g1_i2	PREDICTED: uncharacterized protein LOC101157890	2350	20	3.5e-101	0.606	206.86	91.2	0.440878	2.2682	208.41	51.94	178	355.96	239.99	71	72	122	54	137
c59557_g1_i1	ribosome biogenesis protein bms1 homolog	1439	20	0	0.9145	7.25	20.188	2.78455	0.359124	4.54	4	3.35	17.7	6.66	12.31	23.53	28.05	8.67	28.38
