# Supplementary material for: The Effects of Synthetic Estrogen Exposure on the Sexually Dimorphic Liver Transcriptome of the Sex-Role-Reversed Gulf Pipefish
Source: PLoS One. 2015 Oct 8;10(10):e0139401. doi: 10.1371/journal.pone.0139401 (PMC4598134; doi:10.1371/journal.pone.0139401)
Supplement: S5 Table — (XLSX) [file pone.0139401.s006.xlsx]

## Sheet: Sheet1
Seq. Name	Seq. Description	UP inpreg	DOWN in preg	NP mean	Preg mean	E52NPL_ACTTGA.genes.results	E54NPL_CGTACG.genes.results	E57NPL_ACAGTG.genes.results	E59NPL_GTGAAA.genes.results	E5NPL_GGCTAC.genes.results	E52PL_TTAGGC.genes.results	E54PL_GTTTCG.genes.results	E57PL_TGACCA.genes.results	E59PL_GTCCGC.genes.results	E5PL_TAGCTT.genes.results
c59977_g1_i1		23.1411	0.0432131	1.8	41.654	0	8	0	0	1	0	45	20	1	142.27
c48897_g1_i1	PREDICTED: phospholipase D4 isoform X2 [Cynoglossus semilaevis]	16.75	0.0597015	0.8	13.4	1	1	2	0	0	12	10	27	3	15
c59645_g1_i3		16.6364	0.0601093	2.2	36.6	0	10	1	0	0	0	48	17	0	118
c39828_g1_i1	PREDICTED: acidic mammalian chitinase-like [Pundamilia nyererei]	15.6495	0.0638998	4	62.598	1	0	17	2	0	5	52	0	0	255.99
c59929_g1_i1	PREDICTED: disintegrin and metalloproteinase domain-containing protein 18-like [Chrysemys picta bellii]	15.365	0.065083	4	61.46	0	9	4	0	7	0	68	17	5	217.3
c48727_g1_i1		14.7	0.0680272	2	29.4	0	5	2	0	3	0	33	16	2	96
c59396_g2_i1	PREDICTED: DNA damage-inducible transcript 4 protein-like [Stegastes partitus]	14.4732	0.0690931	6.8	98.418	13	6	7	4	4	432	13	7	34.09	6
c54695_g1_i4	cathepsin L [Riptortus pedestris]	13.981	0.0715256	6	83.886	1	21	3	0	5	0	98	50	1	270.43
c55074_g1_i1	Tubulin alpha chain, partial [Chlamydotis undulata macqueenii]	13.495	0.0741015	1.2	16.194	0	3	2	0	1	0	17	14	7	42.97
c59381_g2_i3	PREDICTED: uncharacterized protein LOC102308942 isoform X3 [Haplochromis burtoni]	12.7721	0.0782954	2.8	35.762	1	1	5	5	2	19	2	15	129.81	13
c45250_g1_i1		10.6364	0.0940171	2.2	23.4	0	9	1	0	1	0	20	39	1	57
c51164_g2_i1	hypothetical protein BRAFLDRAFT_56687 [Branchiostoma floridae]	8	0.125	12.4	99.2	2	27	17	3	13	4	136	55	30	271
c52914_g1_i5	PREDICTED: asparagine synthetase [glutamine-hydrolyzing] [Stegastes partitus]	4.875	0.205128	8	39	15	0	3	22	0	48	36	19	39	53
c48165_g1_i2	PREDICTED: tissue factor pathway inhibitor 2 [Stegastes partitus]	2.43714	0.410318	49.902	121.618	59	34	76.51	39	41	117.09	83	130	156	122
c60696_g1_i2	PREDICTED: E3 ubiquitin-protein ligase RBBP6 isoform X4 [Stegastes partitus]	2.18978	0.456667	54.8	120	53	78	66	27	50	125	112	169	47	147
c56448_g1_i1	PREDICTED: uncharacterized protein LOC103357750 [Stegastes partitus]	2.02609	0.493562	23	46.6	11	43	18	20	23	43	30	53	54	53
c51175_g1_i3	PREDICTED: cyclin-G2 [Stegastes partitus]	1.96146	0.509823	51.9	101.8	32	28	17	27.5	155	8	27	88	123	263
c54346_g1_i1	PREDICTED: cadherin-related family member 5-like isoform X2 [Poecilia formosa]	1.84459	0.542125	29.6	54.6	46	27	25	21	29	75	36	56	41	65
c11235_g1_i1	natural killer cell enhancing factor [Oplegnathus fasciatus]	1.40998	0.709231	184.756	260.502	197	195	239.37	131.41	161	304.02	226	372	174.49	226
c50808_g2_i2	PREDICTED: uncharacterized protein C2orf72 homolog [Stegastes partitus]	1.23645	0.808766	368.592	455.746	424	391.96	405	274	348	459	313.44	582	348	576.29
c49630_g2_i2	microsomal epoxide hydrolase [Mugil cephalus]	1.16397	0.859126	2658.11	3093.98	3070.3	2707.75	3913.31	1425.14	2174.07	2788.95	3177.83	4033.19	2042.94	3426.97
c45567_g1_i1	PREDICTED: ribulose-phosphate 3-epimerase-like [Maylandia zebra]	1.14518	0.873223	147.4	168.8	170	170	187	95	115	141	168	199	157	179
c58688_g4_i1	PREDICTED: sodium-dependent phosphate transporter 1 [Cynoglossus semilaevis]	0.479792	2.08424	487.174	233.742	585.03	571.84	560	240	479	248	266.72	234.91	74	345.08
c53770_g8_i1	mCG1025808 [Mus musculus]	0.471987	2.1187	494.204	233.258	579.98	651.01	590	297.03	353	171	272	385.19	171.11	166.99
c57880_g1_i1		0.444175	2.25137	62.588	27.8	78	79.93	66.01	41	48	26	19	47	28	19
c57880_g2_i2	PREDICTED: serine/threonine-protein kinase SIK2-like [Oreochromis niloticus]	0.425759	2.34875	279.886	119.164	372.43	399	284	133	211	89	138.82	163	103	102
c44971_g1_i1	bone morphogenetic protein 15 [Dicentrarchus labrax]	0.358098	2.79253	134.6	48.2	166	164	183	70	90	66	22	84	22	47
c57376_g1_i1	caspase 8 [Oplegnathus fasciatus]	0.323968	3.08672	63	20.41	81	102	69	31	32	15	22	32	13	20.05
c60776_g1_i1	PREDICTED: testosterone 17-beta-dehydrogenase 3 [Stegastes partitus]	0.313421	3.1906	1363.1	427.224	2248.93	1272.36	1159.23	709	1425.98	470.2	314.92	691.99	317.01	342
c60050_g1_i2	PREDICTED: LIM and calponin homology domains-containing protein 1 isoform X6 [Stegastes partitus]	0.226415	4.41667	42.4	9.6	31	62	70	12	37	7	10	9	11	11
c60462_g5_i1	PREDICTED: rho GTPase-activating protein 32-like isoform X4 [Maylandia zebra]	0.194685	5.13651	19.416	3.78	21.45	15.51	27.12	17	16	0	0	15.11	3.79	0
c56246_g1_i3	PREDICTED: peptidyl-prolyl cis-trans isomerase FKBP5-like [Stegastes partitus]	0.168327	5.94083	874.55	147.21	992	1471.87	750.3	232.88	925.7	48	94	262.05	153	179
c58969_g1_i2		0.102018	9.80218	32.406	3.306	21	61	44	9.01	27.02	2	3.53	0	5	6
c53510_g1_i7		0.0846561	11.8125	37.8	3.2	70	40	34	34	11	0	0	0	16	0
c49897_g1_i2	PREDICTED: enolase-phosphatase E1-like [Maylandia zebra]	0.0343185	29.1388	495.36	17	773.64	402.56	617	356.53	327.07	8	42	22	8	5
c52301_g1_i1	PREDICTED: fibrous sheath CABYR-binding protein-like [Stegastes partitus]	0.0237492	42.1067	25.264	0.6	6	39	25	44.32	12	2	0	1	0	0
