# Supplementary material for: The Effects of Synthetic Estrogen Exposure on the Sexually Dimorphic Liver Transcriptome of the Sex-Role-Reversed Gulf Pipefish
Source: PLoS One. 2015 Oct 8;10(10):e0139401. doi: 10.1371/journal.pone.0139401 (PMC4598134; doi:10.1371/journal.pone.0139401)
Supplement: S6 Table — (XLSX) [file pone.0139401.s007.xlsx]

## Sheet: Sheet1
Seq. Name	Seq. Description	Seq. Length	#Hits	min. eValue	mean Similarity	Fold Up	Fold Down	C_mean	E_mean	C4FL_GATCAG.genes.results	C6FL_GAGTGG.genes.results	C7FL_GCCAAT.genes.results	C8FL_AGTCAA.genes.results	C9FL_ATCACG.genes.results	E52FL_ATCACG.genes.results	E54FL_GTGGCC.genes.results	E57FL_CGATGT.genes.results	E59FL_CCGTCC.genes.results	E5FL_GATCAG.genes.results
c60746_g1_i1	gtpase imap family member 8-like	1881	20	0	0.6185	13.7657	0.0726441	9.4	129.398	16	10	11	8	2	52.01	237	24.99	249.99	83
c59742_g4_i10	---NA---	1627	0			8.39658	0.119096	4.216	35.4	11	2	1.08	3	4	11	91	5	15	55
c45147_g1_i1	kinesin-associated protein 3 isoform x1	2783	20	0	0.853	3.12849	0.319643	35.8	112	39	30	43	40	27	40	120	124	144	132
c52844_g3_i1	heat shock protein hsp 90-alpha-like	615	20	2.09e-118	0.9895	3.04819	0.328063	16.6	50.6	5	10	29	20	19	22	69	56	66	40
c52844_g7_i1	heat shock protein hsp 90-alpha	819	20	6.87e-121	0.9805	2.93947	0.340197	57.562	169.202	36	37	93.8	61	60.01	46	186	251.01	222	141
c52844_g2_i1	a chain orally active 2-amino thienopyrimidine inhibitors of the hsp90 chaperone	590	20	3.55e-78	0.934	2.85088	0.350769	22.8	65	14	8	34	35	23	23	73	93	84	52
c44934_g1_i1	threonine--trna cytoplasmic	2530	20	0	0.9485	2.74194	0.364706	31	85	30	10	55	37	23	34	88	67	125	111
c50534_g1_i1	phosphoserine aminotransferase	1549	20	0	0.892	2.70588	0.369565	10.2	27.6	6	9	19	12	5	17	32	15	39	35
c35356_g1_i1	beta- partial	597	20	8.9e-114	0.9975	2.54	0.393701	10	25.4	15	8	10	13	4	12	26	20	41	28
c56355_g1_i1	perilipin-3-like isoform x2	2116	20	4.76e-177	0.8285	2.53755	0.394081	135.166	342.99	112	112	227.99	141	82.84	186	310	558.95	445	215
c41094_g1_i1	26s protease regulatory subunit 6b	1499	20	0	0.9875	2.26284	0.441923	57.8	130.792	59	29	79	87	35	75	140	110	185.96	143
c58639_g1_i2	vip36-like isoform x2	2269	20	0	0.9045	2.25	0.444444	16.8	37.8	15	7	30	21	11	20	41	30	49	49
c5423_g1_i1	peptidyl-prolyl cis-trans isomerase h	811	20	5.3e-122	0.9725	2.22093	0.450262	17.2	38.2	18	15	15	21	17	24	48	27	49	43
c39798_g1_i1	nuclear migration protein nudc-like	1245	20	3.42e-149	0.864	2.16901	0.461039	56.8	123.2	53	44	88	71	28	58	174	92	148	144
c50379_g1_i1	nsfl1 cofactor p47 isoform x1	2600	20	0	0.899	2.09299	0.477785	47.014	98.4	34	37	53	76.07	35	59	103	87	131	112
c44358_g1_i1	nadh dehydrogenase	684	20	5.21e-45	0.866	2.04023	0.490141	43.4	88.546	36	26	71	30	54	56.61	109	85.99	110	81.13
c51336_g1_i1	nogo-b receptor-like	1619	20	7.73e-129	0.7625	1.99498	0.501259	83.61	166.8	95.05	59	97	104	63	76	189	214	237	118
c56184_g2_i1	nuclear prelamin a recognition factor	2143	20	0	0.885	1.99123	0.502203	22.8	45.4	20	16	22	33	23	21	60	56	51	39
c34600_g1_i1	v-type proton atpase proteolipid subunit-like protein	1646	20	2.91e-73	0.9735	1.96706	0.508373	70.186	138.06	56	52	82	93.93	67	55	158	137.3	184	156
c55937_g2_i1	mitochondrial 2-oxodicarboxylate carrier	1948	20	0	0.9315	1.93888	0.515762	248.816	482.424	183	168.08	425.93	163.05	304.02	268.81	570.29	433	608.01	532.01
c50795_g1_i1	adp-ribosylation factor-like protein 6 isoform x2	1403	20	3.56e-124	0.9655	1.91677	0.521711	19.152	36.71	13	7	32.99	21	21.77	15	36.55	47	53	32
c47029_g1_i1	proliferating cell nuclear antigen	1258	20	0	0.988	1.9127	0.522822	25.2	48.2	26	16	27	22	35	34	63	29	66	49
c35391_g1_i1	ubiquitin-conjugating enzyme e2 d4	1533	20	2.03e-90	0.955	1.88545	0.530377	50.598	95.4	42	43	68.99	59	40	48	107	110	120	92
c49063_g1_i1	atpase asna1	1872	20	0	0.9815	1.80466	0.55412	62.948	113.6	53	45	64.74	95	57	81	136	104	144	103
c42086_g1_i1	cytochrome c	2450	20	6.47e-59	0.936	1.79085	0.558395	108.6	194.486	136	80	147	114	66	95	226	200	253.01	198.42
c57104_g4_i1	signal recognition particle receptor subunit beta	3419	20	6.49e-142	0.8635	1.74285	0.573774	112.804	196.6	98	70	161	125.02	110	112	235	144	296	196
c50514_g1_i1	protein pelota homolog	1751	20	0	0.948	1.74097	0.574394	74.6	129.876	86	48	77	99	63	117	174.38	110	143	105
c50755_g1_i1	angiotensinogen	2099	20	0	0.7725	1.73416	0.576647	1706.62	2959.55	2168.2	1160.12	2322	1398.78	1483.98	1891.03	3765.04	3102.01	3995.67	2044
c47425_g1_i1	gamma-secretase subunit pen-2	692	20	9.78e-57	0.909	1.72921	0.578299	48	83.002	41	26	69	45	59	45	97	81	96	96.01
c96117_g1_i1	proteasome subunit alpha type-3	948	20	9.07e-170	0.989	1.72643	0.579229	133.4	230.306	126	77	184	150	130	171	289	159	284.53	248
c48822_g1_i1	unnamed protein product	971	1	5.5e-27	0.87	1.7246	0.579844	35.2	60.706	37	31	38	46	24	50	68.53	59	69	57
c55998_g1_i1	transitional endoplasmic reticulum atpase	1989	20	0	0.9925	1.71083	0.584511	226.2	386.99	210	152	300	276	193	186	365	386.95	593	404
c42395_g2_i1	warm temperature acclimation protein 65-2	845	20	8.29e-101	0.8225	1.68446	0.593662	9818.79	16539.4	11924.9	6760.13	7410	11098.9	11900	9742	19479.7	14955.3	21779	16741
c43157_g2_i2	26s protease regulatory subunit 7	4584	20	0	0.9895	1.68295	0.594195	199.974	336.546	193	149	237	229	191.87	201.11	442.84	346	383	309.78
c55300_g2_i1	er lumen protein retaining receptor 2-like	1170	20	4.58e-137	0.9825	1.68061	0.595023	157.8	265.2	101	78	250	171	189	168	345	222	327	264
c104614_g1_i1	proteasome subunit beta type-4-like	1019	20	4.89e-164	0.9055	1.65123	0.605607	64.8	107	57	21	91	77	78	63	117	103	159	93
c37193_g1_i1	enhancer of rudimentary homolog	604	20	1.41e-65	0.958	1.65116	0.605634	43	71	24	36	59	44	52	49	95	69	86	56
c37109_g1_i1	mitochondrial rho gtpase 2-like	2663	20	0	0.897	1.64854	0.606599	47.8	78.8	61	24	63	57	34	34	90	82	124	64
c88543_g1_i1	vacuolar protein sorting-associated protein 28 homolog	1558	20	1.22e-152	0.964	1.63309	0.612335	111.2	181.6	94	84	139	155	84	102	206	206	215	179
c49334_g1_i1	small ubiquitin-related modifier 3	1481	20	1.92e-52	0.9555	1.60301	0.623826	114.91	184.202	140	79	140	115.56	99.99	83.01	232	173	256	177
c54068_g4_i1	cleft lip and palate transmembrane protein 1 homolog	2997	20	0	0.931	1.60011	0.624955	97.618	156.2	102	71.03	108	125.06	82	93	171	156	196	165
c39784_g1_i1	ubiquitin carboxyl-terminal hydrolase isozyme l3	1254	20	2.69e-129	0.8765	1.59633	0.626437	43.6	69.6	49	30	62	39	38	50	88	59	86	65
c52790_g1_i1	14-3-3 protein beta alpha-1-like	3091	20	3.65e-147	0.9405	1.53676	0.650722	309.452	475.552	291.24	172.07	405.97	364.98	313	292	548.8	411	635.8	490.16
c57602_g2_i1	peroxisomal acyl-coenzyme a oxidase 1-like isoform x2	3276	20	0	0.8955	1.50618	0.663933	271.34	408.686	260	171	330	258	337.7	240	442.97	421.99	500.29	438.18
c56072_g5_i1	ap-1 complex subunit beta-1-like isoform x2	3777	20	0	0.99	1.50164	0.665937	185	277.804	201	123	227	187	187	171	360	247.02	347	264
c45963_g1_i1	density-regulated protein	1113	20	3.52e-94	0.8955	1.4966	0.668182	88.2	132	84	74	111	95	77	96	154	122	164	124
c47375_g1_i1	glutaredoxin 3-like	1240	20	0	0.8445	1.46388	0.683117	105.2	154	103	62	143	92	126	102	174	174	214	106
c57205_g5_i1	lamin-b2-like	4246	20	0	0.851	1.46192	0.684033	86.18	125.988	91	50.99	95	117	76.91	78.85	121.01	135	160.98	134.1
c36052_g2_i1	transmembrane protein 242	1225	20	6.6e-25	0.6975	1.45125	0.68906	71.8	104.2	77	61	92	68	61	60	116	115	136	94
c42439_g1_i1	camp-regulated phosphoprotein 19	1911	20	8.67e-59	0.924	1.41162	0.708405	82.6	116.6	93	44	94	105	77	63	149	123	137	111
c46264_g1_i1	thioredoxin-like	942	20	4.14e-35	0.7295	1.3917	0.718548	448	623.48	490	233	607	522	388	448	699.45	673	873.95	423
c50262_g1_i1	ap-2 complex subunit sigma	1454	20	1.76e-94	0.981	1.36244	0.733978	166.792	227.244	157	87.96	242	165	182	152.99	257	237	263	226.23
c47317_g1_i1	atp-dependent rna helicase ddx39a-like	1590	20	0	0.9615	1.32539	0.754496	193	255.8	209	121	244	222	169	143	264	285	333	254
c57896_g4_i1	p53 apoptosis effector related to pmp-22-like	2655	20	2.81e-61	0.8885	0.697536	1.43362	696.876	486.096	647.06	349.81	905.4	821	761.11	305.46	559.25	466.06	691.83	407.88
c36538_g1_i2	wd repeat and socs box-containing protein 1	4113	20	0	0.905	0.663707	1.50669	556.86	369.592	565.34	369	605	593.96	651	221	410	436.96	574.01	205.99
c42700_g1_i2	plakophilin-3 isoform x1	2340	20	0	0.8275	0.663157	1.50794	170.4	113.002	204	74	240	157	177	91.01	119	129	147	79
c60095_g1_i2	triple functional domain isoform x3	2276	20	0	0.952	0.623782	1.60312	102.6	64	100	47	152	102	112	32	76	66	103	43
c56115_g1_i2	tyrosine-protein kinase receptor tie-1-like isoform x1	4533	20	0	0.841	0.6167	1.62153	133.29	82.2	159	66.43	189.01	136.01	116	40	84	75	129	83
c60707_g1_i1	nktr protein	5278	20	6.17e-60	0.927	0.613409	1.63023	229.814	140.97	240.13	115	273.06	279.24	241.64	95	165.85	180	181	83
c54460_g9_i1	secretion-regulating guanine nucleotide exchange factor-like	3170	20	0	0.767	0.612632	1.6323	95	58.2	110	39	117	106	103	36	60	83	62	50
c55033_g4_i9	pleckstrin homology-like domain family b member 3-like	2262	20	0	0.7165	0.60867	1.64293	139.974	85.198	131	70.88	199.81	151.18	147	50	82.98	89	137.01	67
c57153_g3_i1	cell division cycle and apoptosis regulator protein 1 isoform x1	2113	20	2.08e-160	0.808	0.602298	1.66031	150.756	90.8	184.82	65	142	204.96	157	58	107	107	104	78
c59798_g1_i4	cytosolic carboxypeptidase-like protein 5-like isoform x1	3422	20	0	0.783	0.595894	1.67815	60.4	35.992	53	36	84	62	67	19	35	59	42.98	23.98
c53053_g2_i1	myelin protein zero-like protein 3-like	999	19	6.24e-30	0.6774	0.580517	1.7226	105.53	61.262	111	72.99	109.77	116	117.89	42.4	59.84	77	86.03	41.04
c59037_g1_i2	run and fyve domain-containing protein 2-like isoform x1	3778	20	0	0.95	0.578495	1.72862	93	53.8	114	59	122	79	91	41	66	52	68	42
c59035_g1_i3	lipid phosphate phosphohydrolase 2-like	1979	20	5.82e-152	0.859	0.570221	1.75371	103.118	58.8	115	68	148.58	100	84.01	42	81	48	77	46
c58704_g3_i3	rho-associated protein kinase 2	5521	20	0	0.944	0.563794	1.7737	182.808	103.066	162	101	267.93	171	212.11	56	143	81	159.33	76
c52076_g1_i1	adenylosuccinate synthetase isozyme 1 c-like	1632	20	0	0.937	0.530002	1.88679	303.018	160.6	306	204	397.09	238	370	86	202	223	163	129
c47758_g2_i1	---NA---	1468	0			0.525046	1.90459	107.8	56.6	123	72	128	109	107	74	52	57	75	25
c57899_g3_i6	rna-directed dna polymerase from mobile element jockey-like	2715	20	0	0.675	0.492761	2.02938	39.37	19.4	49	22	51.85	50	24	7	28	27	20	15
c56522_g2_i3	cdk5 and abl1 enzyme substrate 1 isoform x2	4120	20	4.04e-179	0.964	0.479465	2.08566	165.522	79.362	175	85	250	161.61	156	52	132.56	66.17	93.49	52.59
c51803_g1_i1	---NA---	1075	0			0.355556	2.8125	36	12.8	40	22	40	45	33	4	37	4	5	14
c58239_g1_i1	plastin-2 isoform x1	1859	20	2.64e-173	0.657	0.289474	3.45455	15.2	4.4	21	7	16	16	16	8	0	0	2	12
c55793_g1_i1	tyrosine-protein kinase src42a	1826	20	2.29e-167	0.674	0.272727	3.66667	13.2	3.6	17	6	15	19	9	6	1	0	1	10
c55074_g1_i1	tubulin alpha-1 chain	1435	20	0	0.8295	0.267905	3.73267	22.396	6	30	11	17	31	22.98	9	2	0	1	18
c56127_g3_i3	rna-directed dna polymerase from mobile element jockey-like	2638	20	1.26e-111	0.684	0.230769	4.33333	13	3	24	9	8	11	13	0	6	2	5	2
c49583_g1_i1	reticulon-2 isoform x2	875	20	1.08e-09	0.467	0.216216	4.625	14.8	3.2	16	7	11	28	12	7	0	0	2	7
c59977_g1_i1	---NA---	2167	0			0.213235	4.68966	54.4	11.6	74	25	36	91	46	19	3	0	2	34
c51908_g1_i1	excitatory amino acid transporter 3	1741	20	1.39e-102	0.6195	0.2125	4.70588	16	3.4	12	6	17	17	28	4	6	2	1	4
c55400_g1_i1	ap-1 complex subunit beta-1 isoform x4	2897	20	0	0.757	0.21211	4.71455	10.372	2.2	13	8	5	14	11.86	4	1	0	0	6
c60459_g1_i2	---NA---	1755	0			0.205612	4.86352	19.6	4.03	24	6	11	32	25	9.15	0	0	0	11
c57935_g1_i1	abc transporter	1913	20	1.34e-24	0.4235	0.205128	4.875	31.2	6.4	42	14	24	52	24	14	2	0	0	16
c47040_g1_i1	lysosomal acid phosphatase precursor	1294	20	1.37e-33	0.5035	0.2	5	20	4	30	9	25	25	11	9	1	0	0	10
c55650_g1_i1	legumain	1150	20	2.54e-55	0.547	0.192771	5.1875	33.2	6.4	49	15	17	58	27	13	0	0	0	19
c52692_g1_i1	cathepsin l	1087	20	4.88e-81	0.586	0.188811	5.2963	28.6	5.4	51	16	20	30	26	12	0	0	0	15
c58893_g1_i1	78 kda glucose-regulated protein	2088	20	0	0.757	0.186667	5.35714	15	2.8	14	3	11	26	21	5	2	0	0	7
c35349_g2_i1	hypothetical protein OXYTRI_13058	561	3	9.71e-07	0.5333	0.183673	5.44444	19.6	3.6	33	3	21	24	17	5	1	0	1	11
c44462_g1_i1	---NA---	529	0			0.183333	5.45455	12	2.2	14	4	6	18	18	3	1	0	0	7
c57953_g1_i2	dynamin 1	2826	20	0	0.6595	0.183099	5.46154	14.2	2.6	23	10	7	18	13	7	1	0	1	4
c59645_g1_i3	---NA---	2177	0			0.182376	5.48317	65.798	12	108	24	38	113	45.99	29	3	0	2	26
c55567_g2_i1	---NA---	1271	0			0.171057	5.846	23.384	4	31	11	18	43.92	13	7	1	0	0	12
c55873_g1_i1	solute carrier family facilitated glucose transporter member 8-like isoform x1	1675	20	1.14e-29	0.478	0.171053	5.84615	15.2	2.6	16	4	13	29	14	3	0	0	0	10
c55164_g1_i2	syndecan binding protein	1387	20	1.4e-10	0.5065	0.152542	6.55556	11.8	1.8	17	6	4	19	13	2	0	0	0	7
c52722_g1_i1	---NA---	680	0			0.142857	7	11.2	1.6	12	9	5	18	12	0	1	0	0	7
c35349_g4_i1	---NA---	520	0			0.141176	7.08333	17	2.4	28	3	13	20	21	6	0	0	0	6
c50784_g1_i1	---NA---	457	0			0.133333	7.5	15	2	20	4	10	20	21	3	0	0	0	7
c51613_g2_i1	---NA---	819	0			0.0555556	18	54	3	1	153	1	79	36	4	2	2	1	6
